# Supplementary material for: Paclitaxel-induced germline DNA-damage signatures independent of mismatch repair in C. elegans
Source: Front Pharmacol. 2026 Feb 18;17:1717152. doi: 10.3389/fphar.2026.1717152 (PMC12957893; doi:10.3389/fphar.2026.1717152)
Supplement: Supplementary file 2 [file DataSheet2.xlsx]

## Sheet: S Table 1
	Supplementary Table 1. Paclitaxel induces germline disruption in glp-1(ar202) mutants. Germline disruption was assessed using DAPI-stained images of adult gonad arms approximately 24 hours after exposure to 50 µM paclitaxel.
	Treatment	Total gonads (n)	Gonads with disruption (n)	% Disrupted
	Control	20	1	0.05
	Paclitaxel-treated	20	12	0.6

## Sheet: S Table 2
	Supplementary Table 2. List of differentially expressed genes (DEGs) including gene ID, normalized expression values of three independent control (PTX0) and paclitaxel-treated (PTX50) samples, log2 fold change, and P value.
	#ID	PTX0-3_Count	PTX0-2_Count	PTX0-1_Count	PTX50-3_Count	PTX50-2_Count	PTX50-1_Count	PTX0-3_FPKM	PTX0-2_FPKM	PTX0-1_FPKM	PTX50-3_FPKM	PTX50-2_FPKM	PTX50-1_FPKM	Pvalue	log2FC	regulated
	NewGene_1381	34	65	61	146	81	103	0.487927	0.868507	0.873639	2.0474	1.10993	1.50571	0.00903913	1.15656	up
	NewGene_1425	82	91	123	23	45	45	0.506649	0.519529	0.756923	0.132294	0.261455	0.275482	0.0114961	-1.26339	down
	NewGene_1535	0	7	3	77	64	45	0	0.198237	0.066958	2.30655	1.86985	1.44238	7.83e-07	4.36255	up
	NewGene_1790	19	34	32	115	66	102	0.510047	0.823526	0.854144	2.98955	1.65803	2.74736	0.000140413	1.8468	up
	WBGene00000006	203	439	362	172	60	117	2.42577	4.91695	4.35298	2.02904	0.656904	1.4373	0.000528637	-1.41635	down
	WBGene00000022	714	1485	1323	2279	2982	2210	2.84679	5.45013	5.21767	8.68609	11.1165	8.8273	8.43e-07	1.22334	up
	WBGene00000031	102	683	807	0	5	7	1.47978	9.12866	11.5798	0	0.054294	0.087226	7.19e-08	-6.88436	down
	WBGene00000034	81	213	257	9	7	10	1.36624	3.3429	4.33263	0.13937	0.10077	0.160942	1.32e-13	-4.27942	down
	WBGene00000037	69	195	158	44	44	64	0.686554	1.8033	1.56051	0.42191	0.409163	0.641588	0.00542417	-1.33672	down
	WBGene00000039	1049	1721	1621	399	235	561	7.52062	11.3619	11.4994	2.73186	1.57037	4.02318	1.16e-09	-1.76419	down
	WBGene00000072	261	419	360	504	830	677	2.32848	3.43867	3.13895	4.22542	6.85559	6.00388	6.32e-05	1.08856	up
	WBGene00000082	64	90	105	7	52	18	0.300906	0.379041	0.476418	0.028519	0.221264	0.079063	0.0313228	-1.58833	down
	WBGene00000084	379	538	549	736	1293	843	2.59495	3.39385	3.71955	4.81329	8.28417	5.78186	5.11e-05	1.10627	up
	WBGene00000088	398	798	549	992	1352	1130	4.88878	9.02741	6.67408	11.658	15.5338	13.9069	6.55e-06	1.13371	up
	WBGene00000111	167	263	222	448	397	437	2.65984	3.86014	3.50075	6.83131	5.93074	6.99318	1.34e-06	1.0961	up
	WBGene00000116	233	566	469	933	781	803	3.10362	6.96546	6.19536	11.9122	9.7559	10.7388	5.77e-05	1.11879	up
	WBGene00000133	107	180	138	1268	699	650	1.35801	2.10608	1.73256	15.4094	8.30544	8.2744	5.74e-21	2.73203	up
	WBGene00000139	180	261	268	412	575	586	2.42765	3.22331	3.37527	5.5779	6.83071	7.45372	1.43e-06	1.27814	up
	WBGene00000190	19	15	18	219	294	180	0.551005	0.405575	0.53008	6.32359	8.31467	5.44412	4.05e-20	3.85359	up
	WBGene00000191	62	52	16	123	124	67	2.60452	1.98262	0.644434	4.92159	4.85095	2.81964	0.0192828	1.38185	up
	WBGene00000212	436	337	576	1079	705	810	4.98524	3.53972	6.50925	11.7962	7.52887	9.26864	5.75e-05	1.03637	up
	WBGene00000215	20488	30460	25899	44999	56630	48788	327.961	448.972	410.046	688.622	847.609	782.177	5.6e-12	1.09857	up
	WBGene00000216	41051	64037	51926	110426	133037	105794	620.725	891.602	776.58	1596.26	1880.9	1602.16	6.08e-15	1.28385	up
	WBGene00000217	21191	24337	24027	56293	62927	58243	320.862	339.31	359.818	814.846	890.89	883.247	3.53e-36	1.46995	up
	WBGene00000219	54646	104867	78361	121925	200591	154427	947.482	1674.25	1343.81	2020.98	3251.96	2681.68	7.39e-07	1.1478	up
	WBGene00000220	270	361	360	84	69	108	4.22771	5.21576	5.58427	1.24692	1.00973	1.68418	5.67e-10	-1.8102	down
	WBGene00000267	145	131	126	281	281	198	2.54734	2.03699	2.09228	4.7051	4.56183	3.32213	0.000484452	1.02877	up
	WBGene00000273	6755	14613	10752	24803	17727	16976	82.8545	164.933	130.365	290.621	203.159	208.391	3.67e-06	1.0144	up
	WBGene00000284	94	215	121	69	24	73	1.49468	3.08074	1.91675	1.05253	0.354123	1.16006	0.0155263	-1.25658	down
	WBGene00000288	152	284	298	114	57	117	2.85008	4.42924	5.14308	2.05656	0.828879	2.20757	0.00165772	-1.23831	down
	WBGene00000301	2368	1906	2309	5617	2380	5073	56.6034	41.9666	54.5791	128.343	53.2742	122.365	3.19e-05	1.07443	up
	WBGene00000368	315	560	477	214	165	241	3.33015	5.45269	4.98539	2.16283	1.6281	2.55186	0.000211886	-1.00375	down
	WBGene00000372	9	11	8	114	339	169	0.109073	0.13462	0.106283	1.48341	4.30623	2.29868	7.32e-16	4.61937	up
	WBGene00000397	151	364	308	93	87	116	0.677469	1.58933	1.37149	0.396905	0.362024	0.517944	0.000291919	-1.34344	down
	WBGene00000399	150	394	349	57	26	186	0.747751	1.81158	1.72345	0.271137	0.119392	0.926406	0.00875007	-1.6071	down
	WBGene00000401	96	127	119	56	20	72	0.960279	1.17234	1.18189	0.532875	0.180385	0.720065	0.0324827	-1.1077	down
	WBGene00000402	218	682	608	74	25	168	0.889307	2.56865	2.45966	0.287705	0.093812	0.687484	2.87e-05	-2.37543	down
	WBGene00000412	0	15	11	98	122	113	0	0.321231	0.24836	2.16734	2.64154	2.62067	5.31e-07	3.83586	up
	WBGene00000448	116	273	171	80	44	122	1.12765	2.44161	1.63781	0.736108	0.394935	1.18357	0.0228314	-1.06199	down
	WBGene00000449	55	141	92	30	28	29	1.19186	2.63805	1.92206	0.53684	0.515173	0.577713	0.00189722	-1.59121	down
	WBGene00000476	51	207	138	38	35	35	0.500583	1.88897	1.35184	0.356681	0.321935	0.338317	0.00150895	-1.73034	down
	WBGene00000481	57	132	124	30	13	28	0.600437	1.28817	1.29866	0.29633	0.128689	0.292672	0.000273232	-2.02509	down
	WBGene00000493	146	224	179	57	62	67	1.06155	1.49951	1.28702	0.390323	0.41697	0.48579	2.23e-05	-1.43635	down
	WBGene00000497	354	617	643	143	212	210	1.53128	2.35986	2.5832	0.544454	0.85504	0.838971	6e-06	-1.38054	down
	WBGene00000503	1527	968	1149	4838	1634	3114	16.5365	9.65292	12.3018	50.0909	16.5442	33.7712	2.7e-06	1.46703	up
	WBGene00000515	1257	1538	1608	2747	2962	3247	22.6735	24.3003	27.2507	45.9315	48.2186	56.9219	1.13e-14	1.14294	up
	WBGene00000522	749	1141	834	3624	3326	3117	20.7185	28.6166	22.5042	92.9198	89.9251	84.146	3.76e-38	2.00826	up
	WBGene00000534	3304	4306	3466	7678	7595	7360	119.89	144.425	125.005	267.052	258.044	268.879	2.18e-23	1.15083	up
	WBGene00000545	675	991	830	1971	1405	1735	6.46559	8.74466	7.86337	18.06	12.5872	16.6555	7.74e-12	1.14805	up
	WBGene00000553	218	317	251	138	46	122	2.75547	3.69751	3.14347	1.67399	0.534643	1.55054	0.00185379	-1.26076	down
	WBGene00000556	28	71	40	92	120	129	1.69652	4.09868	2.46729	5.50948	7.02191	8.13373	0.00231821	1.43776	up
	WBGene00000562	53	49	44	134	174	134	0.499662	0.419769	0.379359	1.19946	1.52211	1.24929	5.93e-06	1.7156	up
	WBGene00000594	6365	9191	11745	1495	1165	2675	144.752	192.48	264.183	32.5	24.773	60.914	2.81e-07	-2.24193	down
	WBGene00000599	7228	10111	13033	1535	1189	2973	165.405	213.064	294.987	33.5647	25.4395	68.1359	1.02e-06	-2.30184	down
	WBGene00000601	597	618	1143	10	5	111	11.862	10.7271	21.3123	0.176557	0.082792	2.05349	0.000816701	-4.12303	down
	WBGene00000602	671	582	1092	6	15	73	13.9485	11.1342	22.4515	0.106829	0.282304	1.50619	5.81e-06	-4.53043	down
	WBGene00000603	393	664	916	5	2	166	8.38281	13.0562	19.7264	0.087824	0.036948	3.53855	0.0308685	-3.39547	down
	WBGene00000606	5787	9235	10763	42	12	196	116.936	171.825	215.098	0.808395	0.221439	3.9469	1.05e-10	-6.57876	down
	WBGene00000611	1112	466	698	197	69	218	25.4824	9.81905	15.8151	4.30702	1.46206	4.99016	4.91e-07	-2.16777	down
	WBGene00000616	553	1067	1491	54	40	73	11.7684	20.9374	31.4283	1.09273	0.781893	1.54125	3.88e-30	-4.10158	down
	WBGene00000618	2509	3876	3810	23	19	42	40.1861	57.1732	60.3593	0.350905	0.272853	0.663905	2.51e-140	-6.80382	down
	WBGene00000623	92	223	168	11	6	23	0.725406	1.62619	1.31557	0.082854	0.043738	0.181774	2.65e-09	-3.46757	down
	WBGene00000625	270	345	557	55	45	121	6.4581	7.61549	13.2091	1.25107	0.998536	2.89496	1.51e-07	-2.29638	down
	WBGene00000631	144	224	302	6	0	0	3.38707	4.86855	7.04265	0.135474	0	0	3.97e-17	-6.7068	down
	WBGene00000641	513	600	1050	15	6	88	11.3758	12.2583	23.0437	0.298049	0.124519	1.9359	5.95e-05	-4.20746	down
	WBGene00000649	1967	3618	4448	17	0	406	44.3671	75.1381	99.2406	0.362583	0	9.16164	0.0300809	-4.45093	down
	WBGene00000650	261	103	74	7	12	24	3.61492	1.30617	1.00886	0.087539	0.154475	0.326217	1.74e-06	-3.26034	down
	WBGene00000652	788	1005	853	3285	2666	2335	10.6525	12.5086	11.4116	42.4838	33.7196	31.633	8.15e-30	1.76043	up
	WBGene00000665	1505	3232	3495	28	18	61	29.3999	58.1618	67.5658	0.514467	0.318897	1.18427	1.13e-24	-6.14465	down
	WBGene00000666	139	188	296	3	0	13	3.11263	3.88714	6.58186	0.043933	0	0.28485	2.78e-12	-5.17845	down
	WBGene00000667	1236	1669	2255	512	607	678	27.2251	33.8577	49.1383	10.7849	12.5067	14.9506	3.65e-09	-1.40039	down
	WBGene00000668	3076	6390	4485	1820	2102	1689	67.9119	129.928	97.9632	38.4067	43.3901	37.3496	8.68e-08	-1.17645	down
	WBGene00000671	337	296	247	877	653	537	7.0656	5.72343	5.13001	17.6037	12.8128	11.2865	7.97e-08	1.33286	up
	WBGene00000672	419	562	997	8	20	205	7.80264	9.63958	18.3689	0.129514	0.347628	3.81749	0.0176387	-2.96999	down
	WBGene00000678	284	356	638	60	10	89	6.80436	7.8464	15.1444	1.36472	0.224282	2.1237	4.93e-07	-2.91753	down
	WBGene00000681	2094	2209	3619	177	119	413	49.3365	47.9261	84.3579	3.98375	2.62234	9.72828	3.4e-09	-3.37913	down
	WBGene00000683	267	384	586	7	1	71	5.14089	6.81865	11.1832	0.124665	0.009991	1.36301	0.00519117	-3.86081	down
	WBGene00000685	252	349	386	38	26	73	4.64733	5.00333	6.23975	0.66705	0.40618	1.38872	2.44e-11	-2.73669	down
	WBGene00000689	55	59	102	6	5	15	0.933861	0.91832	1.70904	0.088555	0.063866	0.238463	2.71e-05	-2.94708	down
	WBGene00000691	6382	9347	11416	1454	1163	2662	144.691	195.13	256.006	31.5159	24.6477	60.4451	7.85e-16	-2.24769	down
	WBGene00000692	1057	497	658	346	171	305	24.6638	10.6636	15.1875	7.7189	3.73163	7.10885	0.000114118	-1.35503	down
	WBGene00000699	3236	3523	5575	12	3	264	76.004	76.1924	129.529	0.253744	0.065847	6.20849	0.000418093	-5.36143	down
	WBGene00000704	475	467	717	5	11	70	10.9259	9.89578	16.3102	0.106899	0.236595	1.60867	5.66e-05	-4.15827	down
	WBGene00000705	415	166	205	0	2	12	9.379	3.4532	4.58446	0	0.042357	0.266836	9.48e-14	-5.72259	down
	WBGene00000715	185	372	358	677	537	511	3.96191	7.33193	7.58589	13.8616	10.7591	10.9544	0.000162237	1.0373	up
	WBGene00000717	6615	10325	13452	1462	1013	2476	144.928	208.296	291.488	30.6078	20.7481	54.3297	5.36e-08	-2.50522	down
	WBGene00000719	152	156	224	0	0	6	3.56548	3.36505	5.19953	0	0	0.131965	3.98e-15	-6.3621	down
	WBGene00000720	1574	2211	2687	436	387	719	29.5326	38.2005	49.8609	7.80723	6.78712	13.5039	1.09e-13	-1.95351	down
	WBGene00000722	797	2961	1727	143	105	428	16.8715	57.7203	36.1681	2.88633	2.06079	9.05578	0.000130111	-2.87907	down
	WBGene00000726	229	258	220	96	43	67	3.766	3.91278	3.585	1.49834	0.657459	1.10444	2.08e-06	-1.68118	down
	WBGene00000727	335	619	970	75	34	211	6.70584	11.4156	19.2269	1.4211	0.619317	4.21827	6.03e-06	-2.47771	down
	WBGene00000729	89	157	221	0	0	13	1.9832	3.23727	4.89434	0	0	0.27737	0.00750874	-5.0487	down
	WBGene00000730	85	160	324	8	8	87	1.94958	3.40587	7.41501	0.155908	0.156174	2.00902	0.00532489	-2.3494	down
	WBGene00000735	122	114	264	31	15	105	2.87894	2.4872	6.18509	0.701131	0.327056	2.48598	0.0158422	-1.63052	down
	WBGene00000739	6695	8218	10347	2239	1542	3075	163.343	184.635	249.708	52.2094	35.1663	75.1347	1.47e-14	-1.7743	down
	WBGene00000740	3965	6317	7410	801	549	1464	96.7341	141.912	178.822	18.6621	12.5182	35.759	9.01e-08	-2.53844	down
	WBGene00000741	1951	3131	3958	435	271	724	47.6006	70.3363	95.5101	10.1468	6.17202	17.6827	1.71e-15	-2.54858	down
	WBGene00000742	871	1510	1970	189	81	221	21.2991	34.0302	47.6818	4.41473	1.83947	5.40812	8.15e-18	-3.04178	down
	WBGene00000743	1210	1791	2257	353	207	471	29.6052	40.3574	54.6394	8.24709	4.72362	11.5396	2.76e-14	-2.24201	down
	WBGene00000745	345	131	209	0	11	17	6.07367	2.15723	3.67712	0	0.160306	0.310705	2.79e-09	-4.50619	down
	WBGene00000746	184	223	264	32	10	16	3.62545	4.0542	5.14698	0.587442	0.181743	0.302862	6.99e-14	-3.43809	down
	WBGene00000753	381	495	826	28	19	25	9.31763	11.1583	19.9886	0.640704	0.417968	0.603874	2.24e-32	-4.45514	down
	WBGene00000768	199	362	398	131	86	164	2.21417	3.74631	4.42168	1.39427	0.897532	1.83226	0.00068053	-1.21569	down
	WBGene00000776	54649	72888	65058	122725	148770	122813	1052.18	1274.41	1216.21	2226.42	2629.99	2332.36	7.23e-16	1.15943	up
	WBGene00000781	7630	18164	17812	32225	64528	43738	156.464	342.99	361.283	631.745	1237.29	898.31	6.67e-05	1.83893	up
	WBGene00000783	585	1118	853	1967	2200	1784	9.43549	16.6141	13.6132	30.3652	33.2091	28.8481	3.18e-10	1.35271	up
	WBGene00000784	16968	35220	22208	47167	77207	62989	332.234	635.013	430.094	882.909	1413.52	1235.27	1.3e-09	1.47984	up
	WBGene00000786	50016	70389	58422	119938	150238	122999	877.519	1137.17	1013.81	2011.7	2464.63	2161.33	1.91e-16	1.26506	up
	WBGene00000799	154	453	304	731	670	591	2.68507	7.32878	5.25186	12.283	11.0475	10.4067	8.47e-05	1.26709	up
	WBGene00000831	1903	3446	2369	4688	6596	4867	26.1047	43.5378	32.1438	61.4986	84.6206	66.8802	3.22e-08	1.20505	up
	WBGene00000841	117	186	155	233	445	304	1.14071	1.65691	1.52725	2.1561	4.0286	2.99208	0.000314715	1.24156	up
	WBGene00000893	133	449	309	8	14	15	1.55221	4.89722	3.60982	0.081932	0.155277	0.174101	1.8e-17	-4.4393	down
	WBGene00000895	53	136	89	47	27	51	0.847343	1.97328	1.35291	0.665692	0.36966	0.758289	0.0483946	-1.02745	down
	WBGene00000903	82	494	308	113	36	115	1.09956	6.10104	4.08868	1.43959	0.444315	1.53698	0.00601175	-1.61302	down
	WBGene00000920	46	292	147	57	27	86	1.37252	7.91398	4.26621	1.62514	0.858335	2.61176	0.0330819	-1.36929	down
	WBGene00000928	1160	1808	1881	412	220	644	60.5787	86.9956	97.2184	20.5347	10.742	33.6607	1.99e-08	-1.81611	down
	WBGene00000942	1604	2800	2748	1205	819	1113	12.7591	18.7638	18.8929	8.4344	5.16848	7.14772	5.07e-07	-1.07272	down
	WBGene00000958	173	385	379	77	94	163	1.02277	2.09569	2.2114	0.432974	0.519424	0.963387	0.00103004	-1.35485	down
	WBGene00000966	129	375	347	481	652	535	2.63	6.88215	6.71889	8.8128	12.0482	10.3829	0.00183516	1.11512	up
	WBGene00000967	3047	3938	2960	9716	8329	7765	69.3991	82.78	66.2668	211.425	177.908	177.16	6.88e-30	1.49212	up
	WBGene00000971	196	151	155	618	527	709	3.32486	2.36585	2.60173	10.0407	8.37045	12.0733	1.47e-16	1.9862	up
	WBGene00000977	663	1400	799	6592	9396	6636	16.5597	32.2202	19.7529	157.593	219.688	166.186	3.44e-36	3.12843	up
	WBGene00000984	381	915	519	1124	1370	1287	9.30091	20.5798	12.532	26.2312	31.2726	31.4648	1.11e-05	1.20238	up
	WBGene00000986	38	40	54	109	121	69	0.853923	0.829258	1.21982	2.39018	2.60934	1.57242	0.00488722	1.29556	up
	WBGene00000998	898	1863	1840	426	363	507	0.499759	0.955294	1.01348	0.226571	0.188598	0.282564	9.6e-11	-1.70248	down
	WBGene00001000	2169	4392	4384	1514	1391	1473	22.9053	38.393	41.2129	13.4193	12.1707	13.9598	1.16e-07	-1.19507	down
	WBGene00001055	613	634	667	1467	1068	1169	5.29192	5.04329	5.70229	12.1174	8.63075	10.1158	5.55e-11	1.057	up
	WBGene00001063	184	241	351	55	48	43	1.00511	1.3067	2.02648	0.265561	0.226855	0.217295	4.6e-10	-2.29694	down
	WBGene00001064	812	1687	1499	102	38	197	13.5573	25.9246	24.7456	1.62034	0.586696	3.27826	3.17e-15	-3.45373	down
	WBGene00001065	887	1759	1645	64	26	239	20.3995	37.2526	37.4157	1.39339	0.550213	5.49689	6.59e-05	-3.58783	down
	WBGene00001066	4267	5930	6903	62	16	332	93.9442	120.21	150.316	1.28712	0.31947	7.30088	6.81e-07	-5.27531	down
	WBGene00001067	2578	5274	5979	27	7	275	66.654	125.552	152.88	0.657005	0.145054	7.09612	4.23e-05	-5.36559	down
	WBGene00001068	458	1339	943	288	154	441	2.50354	6.74216	5.10195	1.50575	0.784096	2.41123	0.000140826	-1.50611	down
	WBGene00001069	827	1818	1567	126	48	271	15.932	32.2641	29.8654	2.31927	0.864201	5.22874	5.72e-06	-3.12599	down
	WBGene00001070	999	2070	2150	85	41	214	14.5855	27.839	31.059	1.17383	0.551963	3.1299	1.01e-07	-3.82335	down
	WBGene00001071	701	1365	1307	69	43	210	14.7541	26.475	27.2422	1.38005	0.832325	4.42789	1.82e-12	-3.26865	down
	WBGene00001072	964	1844	1518	191	151	299	13.3667	23.553	20.8239	2.53033	1.95897	4.15473	3.31e-20	-2.63057	down
	WBGene00001074	4010	6077	7279	23	11	318	89.6334	125.07	160.907	0.490064	0.229056	7.11667	1.14e-05	-5.51039	down
	WBGene00001079	129	226	223	0	9	38	1.05326	1.6986	1.80082	0	0.061682	0.305659	7.02e-05	-3.48407	down
	WBGene00001113	707	1421	1336	247	180	430	11.1627	16.3871	17.7587	3.13496	1.89725	6.68516	1.33e-08	-1.89284	down
	WBGene00001116	170	323	321	116	125	125	1.15044	2.02366	2.15254	0.750261	0.765677	0.829148	0.00171628	-1.02447	down
	WBGene00001135	153	171	182	82	48	90	1.51708	1.56415	1.79858	0.777597	0.442364	0.895294	0.00246971	-1.09855	down
	WBGene00001156	3060	3282	4297	4962	7529	7084	87.3701	86.306	121.367	135.467	201.059	202.622	2.01e-06	1.00241	up
	WBGene00001170	77	56	49	232	92	179	3.02759	2.02881	1.88869	8.75226	3.37006	7.0642	0.000494935	1.54867	up
	WBGene00001187	438	960	907	307	255	356	1.53056	3.06782	3.10986	1.01549	0.835507	1.24416	3.45e-05	-1.20191	down
	WBGene00001210	210	161	143	57	72	66	3.30344	2.3332	2.22449	0.847643	1.04772	1.04044	0.000532316	-1.2889	down
	WBGene00001374	118	297	266	88	62	97	0.667581	1.91281	2.16522	0.514516	0.295279	0.605471	0.00102161	-1.3373	down
	WBGene00001387	157	389	163	1932	1852	2028	5.12625	11.7363	5.29477	60.6501	56.8773	66.6938	2.81e-28	3.17522	up
	WBGene00001389	177	262	241	591	360	515	5.97243	8.12055	8.22939	19.0491	11.3437	17.3673	1.15e-06	1.21805	up
	WBGene00001394	24078	35072	31204	77864	88967	77469	424.116	568.865	543.638	1311.21	1465.3	1366.71	4.05e-27	1.56132	up
	WBGene00001396	13257	17648	14702	28874	32874	28883	195.953	239.165	211.977	406.857	446.55	423.523	2.21e-17	1.11496	up
	WBGene00001397	139	1027	633	3685	3848	5321	2.77473	18.9229	12.5275	70.5331	72.0408	106.699	3.35e-05	2.99397	up
	WBGene00001398	7534	12401	9225	37166	28304	29291	150.822	222.226	180.621	710.9	521.475	575.2	8.07e-31	1.82011	up
	WBGene00001399	2452	3637	2396	15003	11765	12171	48.1246	65.7336	46.514	281.574	215.959	239.311	2.95e-50	2.31673	up
	WBGene00001410	179	311	270	65	51	93	1.87052	2.86084	2.64636	0.589632	0.461095	0.925958	1.39e-06	-1.7415	down
	WBGene00001429	102	186	147	55	30	53	2.20146	3.67814	3.11817	1.11971	0.591173	1.13688	0.000277907	-1.54085	down
	WBGene00001448	174	307	312	178	66	121	6.5274	10.6209	11.5958	6.39246	2.29995	4.54413	0.0106832	-1.01679	down
	WBGene00001464	69	133	121	37	27	49	3.43086	6.07707	5.91759	1.71451	1.25392	2.4205	0.00336819	-1.39392	down
	WBGene00001465	195	266	303	468	567	467	2.18825	2.75506	3.3711	5.02728	5.95894	5.25748	9.46e-06	1.09917	up
	WBGene00001476	304	360	398	1145	417	788	3.91494	4.28945	5.12674	14.3031	5.09551	10.1276	7.1e-05	1.23723	up
	WBGene00001478	90	177	134	377	267	352	1.25822	2.29119	1.82075	4.9847	3.48427	4.84809	1.54e-06	1.43352	up
	WBGene00001489	612	1008	798	1374	1536	1670	7.19449	10.8333	9.21246	15.3304	16.7993	19.5178	4.58e-08	1.05013	up
	WBGene00001495	26	41	36	103	74	90	0.636713	0.923659	0.877057	2.43598	1.7017	2.22181	0.000800557	1.48891	up
	WBGene00001500	53	69	54	382	172	302	1.91008	2.29497	1.92307	13.2948	5.86628	11.0321	3.64e-11	2.38244	up
	WBGene00001501	6940	7875	7264	17571	16454	15814	235.657	246.23	243.945	570.417	522.419	537.842	3.49e-43	1.28855	up
	WBGene00001512	52	96	87	24	24	28	0.64625	1.10014	1.0652	0.284902	0.273801	0.340937	0.00321482	-1.50208	down
	WBGene00001515	94	174	174	36	72	92	1.09192	1.86616	2.00435	0.3945	0.780151	1.07619	0.0363996	-1.0053	down
	WBGene00001519	101	191	239	92	57	91	1.05722	1.86769	2.57356	0.895273	0.545729	0.972513	0.0137194	-1.03186	down
	WBGene00001523	610	405	611	1270	780	1065	9.97975	6.09941	9.88416	19.8555	11.9192	17.4463	4.15e-05	1.02581	up
	WBGene00001557	83	95	85	43	27	37	0.784168	0.829508	0.79243	0.381368	0.232923	0.345288	0.00704367	-1.19181	down
	WBGene00001560	1080	1943	1716	3004	3129	2588	5.92765	7.90108	7.59441	12.9072	12.5551	11.3184	3.58e-07	1.00889	up
	WBGene00001570	645	1399	1235	241	297	296	4.81822	9.6263	9.13129	1.71568	2.06935	2.21216	2.98e-11	-1.8387	down
	WBGene00001578	592	1017	768	1995	2581	2272	7.50432	11.876	9.63223	24.181	30.6019	28.8525	6.01e-16	1.66085	up
	WBGene00001591	240	957	475	1589	789	787	3.42148	12.5644	6.69294	21.6746	10.5237	11.2394	0.00836684	1.05235	up
	WBGene00001604	3657	6290	6017	16433	9821	9816	64.4972	100.576	104.776	289.958	159.472	170.827	3.36e-09	1.28782	up
	WBGene00001644	247	304	275	545	510	521	3.77621	4.17623	4.01659	7.8358	7.10388	7.74863	1.27e-08	1.04785	up
	WBGene00001690	130	269	241	110	29	26	0.747875	1.43411	1.37951	0.605048	0.15604	0.149041	0.00096652	-1.86057	down
	WBGene00001695	75	164	276	6	4	53	0.892016	1.96094	3.30176	0.066812	0.042477	0.596095	0.000584672	-2.91279	down
	WBGene00001699	98	215	240	46	30	63	3.39738	6.91077	8.26871	1.52066	0.95786	2.18167	6.57e-05	-1.87234	down
	WBGene00001702	228	425	474	82	79	111	8.23559	14.1593	16.9508	2.80217	2.64669	4.00289	2e-08	-1.92644	down
	WBGene00001703	156	247	323	111	83	82	5.74134	8.38592	11.7828	3.89305	2.86131	3.01213	0.000350591	-1.2814	down
	WBGene00001707	469	679	758	203	107	164	3.49319	4.65949	5.54557	1.52042	0.739349	1.2755	1.54e-11	-1.90185	down
	WBGene00001714	306	388	307	0	0	12	7.66144	8.94093	7.6091	0	0	0.296383	0.000481585	-6.26741	down
	WBGene00001716	899	1240	1081	8	0	20	17.0542	21.582	20.2307	0.137478	0	0.375523	5.24e-09	-6.74753	down
	WBGene00001719	136	159	183	41	33	76	3.07289	3.31549	4.0956	0.874217	0.683565	1.71915	0.000342124	-1.56184	down
	WBGene00001724	270	331	284	14	41	31	6.12919	6.92067	6.377	0.298736	0.852201	0.705031	2.44e-14	-3.22708	down
	WBGene00001725	2286	2016	3114	39	27	311	31.5139	25.3014	41.7689	0.519293	0.336857	4.17098	5.34e-05	-4.19715	down
	WBGene00001730	66	66	117	6	4	2	2.13032	1.96805	3.78284	0.178464	0.115651	0.065602	5.04e-09	-4.27273	down
	WBGene00001752	451	802	529	2617	1449	1340	13.6129	22.3274	15.8061	75.6512	40.9658	40.5768	1.05e-10	1.71427	up
	WBGene00001753	254	457	333	1395	875	860	7.7237	12.8253	10.0302	40.7031	24.9179	26.2556	1.03e-11	1.70016	up
	WBGene00001754	292	420	397	898	784	711	8.41614	11.1407	11.3288	24.7602	21.1484	20.5372	2.58e-10	1.22729	up
	WBGene00001757	25	42	38	60	92	61	0.75138	1.18191	1.14608	1.77204	2.67029	1.88944	0.0237789	1.15606	up
	WBGene00001758	787	1095	1114	2509	2260	2227	24.2088	31.7016	34.2997	74.1442	65.465	69.2324	2.44e-18	1.34096	up
	WBGene00001762	8	12	17	70	49	76	0.229273	0.333974	0.496244	2.0972	1.43276	2.37781	3.31e-05	2.50768	up
	WBGene00001770	263	379	357	852	1525	991	8.02454	10.6501	10.7532	24.8645	43.5283	30.297	4.95e-12	1.89074	up
	WBGene00001772	69	194	209	1008	397	660	2.0531	5.32673	6.15678	28.8083	11.0929	19.7444	3.53e-08	2.23912	up
	WBGene00001781	34	51	47	226	222	183	0.923195	1.28437	1.26281	5.98202	5.75551	5.07582	2.06e-12	2.37794	up
	WBGene00001786	78	87	67	232	164	182	2.00333	2.07288	1.71796	5.73576	3.97054	4.71183	6e-06	1.42402	up
	WBGene00001787	102	179	139	558	484	523	3.18648	5.18316	4.32632	16.7731	14.2426	16.4883	5.94e-17	2.02033	up
	WBGene00001841	43	56	33	129	110	135	1.60452	1.92034	1.21562	4.62951	3.85435	5.08128	4.43e-05	1.61909	up
	WBGene00001842	12	30	11	171	59	124	0.330821	0.78938	0.289403	3.37774	1.58727	2.57553	1.93e-06	2.85377	up
	WBGene00001858	194	98	112	41	33	88	8.8043	4.08014	4.95581	1.70772	1.29052	3.97237	0.021334	-1.23159	down
	WBGene00001885	14	28	32	95	92	110	0.827231	1.54119	1.88855	5.43024	5.14551	6.54446	1.48e-05	2.1285	up
	WBGene00001887	33	40	17	74	66	45	1.7654	1.9483	0.889144	3.77057	3.27245	2.38061	0.0424288	1.15698	up
	WBGene00001889	17	33	37	112	109	122	0.98654	1.77316	2.14296	6.39234	6.10475	7.31037	4.23e-06	2.10271	up
	WBGene00001918	13	22	23	76	79	83	0.72199	1.2101	1.34431	4.33948	4.41772	4.9685	2.29e-05	2.15995	up
	WBGene00001984	66	101	98	40	27	40	1.56563	2.21266	2.27674	0.895675	0.605573	0.971293	0.00925404	-1.19457	down
	WBGene00002024	1664	1588	1731	4995	2994	3696	27.8603	24.4712	28.7503	80.1561	46.8389	62.0742	3.4e-14	1.32639	up
	WBGene00002030	49	114	72	34	35	26	1.03623	2.24134	1.52272	0.686667	0.686627	0.546984	0.0259648	-1.17014	down
	WBGene00002038	1835	2798	2685	4223	5415	4713	12.201	17.1546	17.6747	26.8988	33.7009	31.3829	1.72e-09	1.10126	up
	WBGene00002041	1024	1427	1548	2242	3144	2395	5.80894	7.46548	8.69824	12.1661	16.7017	13.6374	1.92e-07	1.08956	up
	WBGene00002067	620	961	961	234	155	301	5.36574	7.65634	8.22733	1.93527	1.25101	2.60851	1.07e-10	-1.76759	down
	WBGene00002090	41	59	38	92	89	91	2.44134	3.21126	2.2333	5.24068	4.96141	5.41095	0.00842998	1.10086	up
	WBGene00002123	341	733	635	213	151	168	2.97243	5.90782	5.42985	1.85638	1.23955	1.50473	1.46e-07	-1.56071	down
	WBGene00002128	66	265	208	51	7	50	1.03979	3.88414	3.27014	0.776653	0.090798	0.785132	0.00135672	-2.20635	down
	WBGene00002131	620	1003	709	2156	959	1325	10.533	15.689	11.9103	35.0127	15.2307	22.5465	9.42e-05	1.03465	up
	WBGene00002174	798	1407	1242	2085	2567	2100	3.43301	6.03844	5.82373	9.25091	10.9871	10.036	1.32e-07	1.10279	up
jnk-1	WBGene00002178	126	240	224	110	44	93	1.7433	2.95055	3.05671	1.43039	0.552264	1.21457	0.006917	-1.14815	down
	WBGene00002179	394	1022	961	334	254	349	2.85661	6.83088	6.8975	2.31554	1.72089	2.53362	0.000147827	-1.21552	down
	WBGene00002188	67	102	64	184	371	245	1.19972	1.6849	1.13756	3.15816	6.22907	4.41228	8.47e-07	1.92271	up
	WBGene00002234	324	438	505	955	1145	1100	3.10596	3.86379	4.78468	8.75583	10.2616	10.5608	6.63e-12	1.45976	up
	WBGene00002235	201	322	260	530	636	410	2.09032	3.12841	2.64348	5.26896	6.18813	4.30275	1.91e-05	1.13981	up
	WBGene00002243	208	232	227	83	52	70	1.22396	1.25662	1.32351	0.464922	0.282558	0.408074	3.05e-07	-1.59749	down
	WBGene00002257	271	485	413	950	903	788	12.4211	20.498	18.7426	41.7286	38.7688	36.2674	4.56e-09	1.3018	up
	WBGene00002259	249	452	310	1095	1123	1075	10.646	17.7661	13.0916	44.7243	44.8637	46.0147	1.29e-17	1.83336	up
	WBGene00002269	9265	9588	8814	28704	28484	25679	379.269	361.395	356.862	1123.37	1090.3	1052.84	3.63e-53	1.69562	up
	WBGene00002271	4567	6365	4219	16519	21181	17068	154.349	198.089	141.045	533.798	669.431	577.805	2.55e-29	1.98408	up
	WBGene00002272	3766	5143	4343	7543	10317	9418	154.452	194.203	176.155	295.732	395.637	386.836	4.65e-12	1.17065	up
	WBGene00002273	6906	9386	6800	16551	16082	11585	190.106	237.922	185.147	435.599	413.946	319.411	4.3e-10	1.05895	up
	WBGene00002274	915	691	1034	1917	2001	1495	25.5554	18.2522	29.0326	51.4022	52.8122	42.1821	2.13e-07	1.1411	up
	WBGene00002282	357	639	523	141	76	266	3.13546	5.16987	4.54309	1.17788	0.62055	2.34123	0.000170284	-1.53673	down
	WBGene00002285	115	236	156	9	15	31	2.28459	4.21498	3.08165	0.12721	0.17431	0.522295	2.04e-08	-3.06635	down
	WBGene00002348	444	4188	3563	843	248	811	1.51776	13.2005	12.0644	2.75902	0.791146	2.77788	0.0313836	-1.98093	down
	WBGene00002393	107	178	158	46	11	52	2.23206	2.95728	3.26238	0.944314	0.168181	1.06372	0.00058077	-1.92139	down
	WBGene00002983	177	560	532	175	57	68	0.875978	2.52446	2.60466	0.823929	0.275634	0.337709	6.07e-05	-1.97222	down
	WBGene00003057	390	881	796	8	12	35	7.64781	15.9313	15.4543	0.133723	0.213183	0.673033	9.03e-27	-5.09765	down
	WBGene00003089	369	513	477	186	179	245	3.30781	4.06534	4.04698	1.53284	1.41797	2.15703	1.91e-05	-1.03647	down
	WBGene00003090	13756	22587	18725	39472	44021	43669	317.082	479.426	426.926	869.861	948.803	1008.18	3.76e-17	1.33633	up
	WBGene00003091	8942	11428	10660	28273	31661	30969	212.327	249.866	250.347	641.796	702.921	736.494	1.25e-41	1.67238	up
	WBGene00003092	68	55	110	787	172	135	1.32877	0.992804	2.13752	14.82	3.1666	2.65401	0.000105962	2.29299	up
	WBGene00003093	8899	14739	9088	18848	35212	25490	249.641	380.731	252.156	505.482	923.644	716.191	7.43e-09	1.42658	up
	WBGene00003094	106	279	179	218	474	342	3.32156	8.10602	5.58125	6.57029	13.9904	10.7902	0.0115099	1.03248	up
	WBGene00003095	174	581	273	632	1144	655	5.41894	16.6527	8.41435	18.8256	33.3242	20.431	0.000369823	1.40683	up
	WBGene00003097	5381	9498	7615	19782	21860	19615	122.624	199.304	171.637	430.982	465.814	447.721	8.31e-20	1.57636	up
	WBGene00003099	20	64	73	175	169	308	0.608813	1.86553	2.2971	5.32139	5.02528	9.81963	1.11e-05	2.18551	up
	WBGene00003104	88	115	159	13	12	39	1.59451	1.92926	2.863	0.22501	0.202776	0.703047	6.32e-05	-2.38612	down
	WBGene00003168	75	65	69	27	22	36	0.696709	0.552991	0.627456	0.234639	0.186901	0.332941	0.0181836	-1.19476	down
	WBGene00003171	1458	1130	1262	725	412	611	20.6027	14.7062	17.6388	9.78659	5.44315	8.64772	4.12e-06	-1.04875	down
	WBGene00003173	104	140	159	48	59	59	1.10692	1.08989	1.54899	0.354464	0.427367	0.457981	0.00273006	-1.15709	down
	WBGene00003175	1604	1511	1419	658	470	708	21.9968	19.0742	19.2424	8.61775	6.01668	9.71751	8.66e-11	-1.20213	down
	WBGene00003404	303	745	737	274	216	281	1.03745	3.41589	3.06077	1.27257	0.937556	1.15961	0.000843735	-1.08447	down
	WBGene00003409	335	658	550	1430	1477	1273	1.61857	2.92749	2.62698	6.60699	6.67239	6.15763	4.08e-12	1.56848	up
	WBGene00003474	78	106	87	266	279	282	4.95239	6.18119	5.42282	16.1921	16.5918	17.9398	1.53e-10	1.73066	up
	WBGene00003514	749	5507	4791	1032	342	927	2.61355	17.6974	16.5385	3.4426	1.11506	3.2396	0.0103717	-2.1382	down
	WBGene00003515	942	1893	2532	618	320	761	3.40831	6.3102	9.06773	2.13667	1.08229	2.75798	7.6e-06	-1.54838	down
	WBGene00003523	89	388	327	64	40	69	1.25773	5.03963	4.61816	0.91564	0.545882	1.16914	4.35e-05	-2.08317	down
	WBGene00003524	166	83	109	265	311	312	3.14653	1.43483	2.03537	4.80779	5.51838	5.91629	7.88e-05	1.40774	up
	WBGene00003527	48	117	110	39	13	46	0.659797	1.50249	1.72334	0.516895	0.167733	0.731532	0.0247047	-1.37589	down
	WBGene00003533	65	193	169	26	22	30	0.711164	1.95397	1.83521	0.270947	0.217687	0.324307	7.38e-06	-2.3196	down
	WBGene00003534	149	778	551	12	4	8	1.6217	7.80536	5.9396	0.114688	0.030592	0.082578	7.64e-23	-5.81181	down
	WBGene00003540	36	30	22	64	75	55	0.68922	0.524805	0.404532	1.16873	1.33136	1.05387	0.0166545	1.25299	up
	WBGene00003547	103	77	98	11	24	37	1.12851	0.776271	1.06564	0.115359	0.24712	0.405602	0.00175687	-1.83489	down
	WBGene00003548	288	345	483	56	59	74	5.41105	5.06975	7.7612	1.1618	1.00368	1.15214	3.36e-14	-2.44684	down
	WBGene00003550	65	140	123	51	30	50	0.698997	1.39799	1.31224	0.518842	0.300012	0.537986	0.0110091	-1.20495	down
	WBGene00003554	94	89	124	2	12	27	0.895502	0.787112	1.17903	0.018409	0.103651	0.255738	0.000228706	-2.78138	down
	WBGene00003561	282	926	491	1371	1203	547	1.30761	4.01834	2.28881	6.18026	5.30246	2.58242	0.00947599	1.02085	up
	WBGene00003567	704	2791	2340	502	288	657	4.30624	15.7926	14.1336	2.96332	1.65943	3.97846	0.00172424	-1.88097	down
	WBGene00003569	91	254	201	97	37	104	1.00862	2.511	2.1565	1.01058	0.364079	1.1158	0.0306956	-1.07996	down
	WBGene00003577	1593	2026	1864	3630	4353	3828	16.0256	18.7692	18.5484	34.9149	40.943	38.5733	9.87e-17	1.23059	up
	WBGene00003590	597	486	618	1554	1462	1787	12.1606	9.11433	12.4522	30.2791	27.8704	36.4918	5.54e-18	1.60178	up
	WBGene00003597	159	510	402	161	144	151	1.08296	3.22539	2.7669	1.05925	0.920561	1.03506	0.00462928	-1.09443	down
	WBGene00003602	657	900	788	2440	1477	1325	8.32353	10.5032	9.87119	29.5602	17.5004	16.8183	1.34e-08	1.26751	up
	WBGene00003607	522	1354	645	1791	2982	1585	6.13727	14.663	7.4993	20.133	32.8031	18.6663	7.6e-06	1.49263	up
	WBGene00003610	148	170	154	718	326	545	2.3999	2.55795	2.27395	10.6603	4.7611	8.40495	2.67e-10	1.84792	up
	WBGene00003615	70	83	66	154	120	150	1.16454	1.26875	1.0791	2.44917	1.87349	2.50573	0.00139438	1.06417	up
	WBGene00003645	141	275	294	720	545	549	2.34209	4.20661	4.83238	11.4282	8.45685	9.12963	2.1e-07	1.47276	up
	WBGene00003653	52	89	68	171	180	128	0.995442	1.55969	1.28532	3.11344	3.21149	2.45318	0.000302091	1.32437	up
	WBGene00003659	480	645	655	1047	1210	1356	7.90561	9.7933	10.6743	16.4998	18.6627	22.3908	2.66e-09	1.14377	up
	WBGene00003663	61	129	106	13	24	28	0.861426	1.70186	1.491	0.177136	0.313315	0.399409	0.000226009	-2.04586	down
	WBGene00003670	290	463	393	696	772	685	3.66836	5.39002	4.9576	8.27646	8.99896	8.63711	8.81e-07	1.03693	up
	WBGene00003680	225	321	315	541	575	474	3.96749	5.21013	5.49066	9.12728	9.4987	8.37766	5.89e-06	1.00745	up
	WBGene00003684	81	116	73	175	178	146	1.27024	1.56339	1.04249	2.62402	2.54333	2.14058	0.00259245	1.00986	up
	WBGene00003686	105	118	134	234	217	232	1.83319	1.90476	2.31999	3.92514	3.56725	4.08148	0.000105908	1.04841	up
	WBGene00003696	77	152	122	232	401	290	1.34835	2.44943	2.11758	3.89822	6.58862	5.10145	1.79e-05	1.5385	up
	WBGene00003697	113	179	202	369	283	328	2.17247	3.18377	3.84909	6.82701	5.11685	6.34813	9.74e-05	1.10346	up
	WBGene00003698	52	48	59	120	113	103	0.929311	0.787301	1.0659	2.08043	1.8864	1.85468	0.00180948	1.18785	up
	WBGene00003700	170	253	178	454	452	452	2.03635	2.79359	2.11054	5.22393	5.07397	5.45039	1.05e-08	1.2994	up
	WBGene00003702	44	57	76	219	160	162	0.845993	1.00302	1.45338	4.05036	2.9031	3.13384	2.17e-06	1.72044	up
	WBGene00003703	108	176	161	15	11	29	2.11238	3.16262	3.09915	0.276477	0.193886	0.567466	9.22e-09	-2.89752	down
	WBGene00003707	136	121	201	527	170	351	1.78655	1.71522	2.80473	6.84146	2.08966	4.66691	0.00168523	1.27505	up
	WBGene00003720	202	257	259	860	470	612	3.17883	3.7302	4.03898	12.955	6.9166	9.65017	5.51e-10	1.53801	up
	WBGene00003756	82	497	313	183	54	131	3.43703	19.1754	12.9451	7.31533	2.11605	5.46197	0.0448145	-1.15124	down
	WBGene00003762	301	598	531	148	125	153	17.6459	32.2391	30.7784	8.29464	6.82276	8.95828	2.3e-08	-1.62186	down
	WBGene00003771	88	122	122	70	27	36	5.63708	7.21446	7.75198	4.25172	1.6161	2.26	0.0111792	-1.22208	down
	WBGene00003778	77	125	64	314	158	162	0.525169	0.78401	0.427132	2.04663	1.00237	1.10661	0.00071835	1.36281	up
	WBGene00003786	6078	9351	9978	16508	15733	16245	30.8301	43.5996	49.4181	79.4523	74.7287	82.439	1.31e-10	1.05357	up
	WBGene00003813	2927	4196	3789	5938	7460	6618	25.133	33.1793	32.1779	48.7502	59.899	56.9181	6.77e-10	1.00323	up
	WBGene00003816	137	386	374	51	21	34	1.41772	3.67928	3.83181	0.499799	0.196166	0.34357	3.74e-10	-2.96506	down
	WBGene00003837	100	272	259	603	437	485	1.30402	3.27627	3.35791	7.56293	5.35295	6.36114	4.44e-05	1.39898	up
	WBGene00003844	766	1303	1288	2537	1777	2049	10.7093	16.7845	17.8193	33.933	23.235	28.7077	3.67e-07	1.0384	up
	WBGene00003845	33	99	83	122	222	143	0.608966	1.66829	1.51145	2.14529	3.82632	2.63989	0.00593149	1.33252	up
	WBGene00003876	591	394	499	1269	700	933	5.16647	3.17127	4.3166	10.6124	5.72638	8.17154	5e-05	1.05255	up
	WBGene00003888	66	91	80	10	0	6	1.24053	1.57662	1.48316	0.178561	0	0.111305	3.38e-06	-3.80236	down
	WBGene00003890	88	128	98	33	16	46	1.16579	1.56422	1.29784	0.412643	0.191077	0.606982	0.00163205	-1.61502	down
	WBGene00003909	69	82	65	16	33	20	0.949037	1.05016	0.892807	0.207963	0.420207	0.276067	0.0066168	-1.51311	down
	WBGene00003943	465	895	663	1512	1382	1346	4.06541	7.20695	5.73106	12.6449	11.3019	11.7892	1.12e-08	1.19567	up
	WBGene00003969	55	199	153	72	26	42	0.531453	1.6784	1.43373	0.671933	0.22258	0.38068	0.0125717	-1.42114	down
	WBGene00003981	217	107	170	310	252	376	2.8493	1.29032	2.20576	3.89668	3.0986	4.95073	0.0040173	1.01282	up
	WBGene00003987	245	126	227	655	407	513	3.25753	1.53733	2.98467	8.35142	5.07223	6.85159	4.92e-06	1.47939	up
	WBGene00003995	70	410	228	341	554	518	0.374709	2.03944	1.21345	1.75707	2.79386	2.79981	0.0153157	1.16344	up
	WBGene00003996	1356	1946	1724	3242	3314	3054	7.19498	9.96029	9.42171	17.0473	16.4018	16.8423	1.82e-13	1.05775	up
	WBGene00003997	225	435	431	830	900	865	1.27133	2.26673	2.41179	4.49577	4.76798	4.9063	4.54e-08	1.37968	up
	WBGene00004002	12	44	54	294	152	178	0.06589	0.224796	0.295807	1.567	0.789077	0.989886	5.53e-07	2.61972	up
	WBGene00004003	279	631	826	846	1891	1509	1.54227	3.21569	4.5247	4.47902	9.789	8.36882	0.000128261	1.43741	up
	WBGene00004006	26	119	71	156	114	210	0.137439	0.58127	0.375114	0.793658	0.566136	1.11945	0.0136313	1.29313	up
	WBGene00004007	35	111	93	194	187	199	0.176997	0.522764	0.468641	0.947593	0.890575	1.01753	0.00091745	1.41557	up
	WBGene00004008	55	367	356	126	84	114	0.279857	1.73684	1.81302	0.616147	0.39973	0.583502	0.0461255	-1.1279	down
	WBGene00004017	106	356	272	6	4	17	2.71745	8.41108	6.89291	0.141332	0.096029	0.422596	5.96e-14	-4.62907	down
	WBGene00004023	107	538	432	908	681	612	1.65545	7.71195	6.65775	13.522	9.92154	9.54123	0.00621437	1.17008	up
	WBGene00004030	165	212	187	514	437	417	3.20672	3.79719	3.59231	9.54599	7.9458	8.13126	4.79e-11	1.39284	up
	WBGene00004037	273	421	487	657	846	772	2.07969	2.95587	3.67371	4.78974	6.03196	5.90112	2e-05	1.07374	up
	WBGene00004048	202	260	245	99	81	105	0.804512	0.953331	0.964861	0.37773	0.300809	0.416005	2.38e-05	-1.19693	down
	WBGene00004052	14	21	6	47	106	64	0.171428	0.232941	0.069358	0.547356	1.21931	0.782251	0.000178949	2.55195	up
	WBGene00004058	738	1310	1237	2041	2250	2274	7.81555	12.7777	12.9566	20.6728	22.2857	24.1267	3.12e-08	1.12784	up
	WBGene00004061	489	759	905	989	1530	1533	4.63117	6.61694	8.47319	8.94949	13.5417	14.5343	9.1e-05	1.04403	up
	WBGene00004104	197	564	535	63	45	72	1.79014	4.73871	4.82566	0.548214	0.380404	0.650635	2.54e-11	-2.71977	down
	WBGene00004115	81	241	193	13	14	19	0.792311	2.16591	1.86141	0.119532	0.12603	0.181891	2.73e-10	-3.34614	down
	WBGene00004120	974	1289	1106	48	27	98	10.9919	13.3937	12.3407	0.517261	0.274394	1.09731	2.05e-31	-4.17315	down
	WBGene00004122	284	595	568	211	106	200	3.59666	6.71406	7.02954	2.52297	1.2485	2.44431	7.56e-05	-1.37054	down
	WBGene00004123	36	272	204	46	65	41	0.252409	1.81645	1.58479	0.321825	0.408092	0.277169	0.0121616	-1.59025	down
	WBGene00004127	245	288	415	13	8	28	2.03998	2.16134	3.2666	0.094059	0.053268	0.211894	7.6e-19	-4.16717	down
	WBGene00004130	975	2723	2445	845	458	762	1.45223	3.7519	3.64589	1.21733	0.653922	1.14888	5.59e-06	-1.45125	down
	WBGene00004133	653	820	639	64	34	104	7.82262	9.05462	7.56956	0.728203	0.379008	1.23785	2.77e-21	-3.27845	down
	WBGene00004134	1734	3357	2936	1097	728	1157	10.4876	18.6972	17.5664	6.33919	4.11695	7.0088	2.02e-08	-1.30919	down
	WBGene00004150	58	113	101	34	23	45	0.555785	1.00727	0.959911	0.314427	0.200929	0.434348	0.0106859	-1.29477	down
	WBGene00004154	180	143	153	37	37	44	2.12297	1.57903	2.04154	0.402873	0.398451	0.511852	5.38e-07	-1.90746	down
	WBGene00004156	195	662	1047	69	16	43	2.85501	8.96762	15.4139	0.953005	0.214816	0.620736	1.05e-11	-3.79432	down
	WBGene00004172	364	990	810	1391	1669	1531	5.40995	13.5784	11.9211	19.802	23.2408	22.8344	2.39e-05	1.22688	up
	WBGene00004174	729	1952	2352	35	14	37	11.4593	28.2741	36.5996	0.521037	0.203514	0.569621	1.01e-44	-5.75494	down
	WBGene00004179	11727	14392	14539	3418	8458	6025	102.627	115.972	125.844	28.5935	69.2116	52.8075	0.000157455	-1.04399	down
	WBGene00004183	177	383	372	406	746	757	2.27858	4.54913	4.60759	5.02247	9.02312	9.76009	0.000703314	1.1781	up
	WBGene00004198	261	353	312	499	683	598	5.33991	6.64095	6.31375	9.75701	13.0579	12.2579	3.32e-06	1.07076	up
	WBGene00004219	706	1139	1045	168	82	290	4.99702	7.42743	7.31802	1.13313	0.540429	2.05324	5.52e-10	-2.30889	down
	WBGene00004224	153	352	293	66	46	112	1.14154	2.54128	2.27484	0.469298	0.317607	0.839405	8.13e-05	-1.70731	down
	WBGene00004225	428	442	659	263	171	214	3.44534	3.32666	5.24097	2.50174	1.31405	1.83108	2.97e-05	-1.13787	down
	WBGene00004229	94	177	135	44	34	50	0.79039	1.38192	1.13269	0.350934	0.265778	0.422254	0.000219856	-1.54191	down
	WBGene00004230	179	291	285	19	34	25	1.42903	2.27337	2.40759	0.138241	0.27271	0.199372	7.25e-15	-3.14056	down
	WBGene00004232	569	678	701	80	46	107	4.20899	4.61613	5.12922	0.560123	0.315718	0.790524	7.06e-23	-2.95801	down
	WBGene00004238	2393	2427	2977	4483	5576	4962	19.3281	17.6399	23.4257	34.4695	41.9693	40.0029	2.13e-10	1.06321	up
	WBGene00004264	869	1080	1303	51	24	108	4.98592	5.70343	7.39166	0.275369	0.126035	0.619366	1.36e-23	-4.04706	down
	WBGene00004300	3274	3929	6535	134	116	360	66.9414	73.9677	132.17	2.6071	2.21553	7.35448	9.35e-14	-4.38355	down
	WBGene00004316	143	372	331	131	86	145	0.923034	2.33155	2.09083	0.808715	0.473661	0.847413	0.00517229	-1.09966	down
	WBGene00004364	592	1084	912	502	251	430	12.105	20.5723	18.5749	9.91413	4.69772	8.80405	0.000259443	-1.01752	down
	WBGene00004368	85	141	149	236	298	238	1.25918	1.93092	2.18608	3.35731	4.14688	3.54551	0.00026458	1.17119	up
	WBGene00004397	1685	2808	2885	16	11	75	34.1896	52.472	57.9136	0.303149	0.199046	1.52243	1.85e-13	-6.05859	down
	WBGene00004398	2759	3871	4202	33	21	109	55.8459	72.1467	84.1314	0.63492	0.397504	2.19557	5.83e-18	-5.94218	down
	WBGene00004507	201	542	433	166	152	134	1.99527	4.97462	4.2758	1.57639	1.41019	1.32431	0.000425336	-1.2447	down
	WBGene00004735	540	1295	1079	1160	2829	2007	3.51095	7.76621	6.94576	7.22226	17.2273	13.088	0.00051632	1.19748	up
	WBGene00004764	56	138	93	34	29	30	0.680213	1.53813	1.11804	0.386271	0.328287	0.362844	0.00294859	-1.49319	down
	WBGene00004773	985	982	957	445	278	527	7.65962	7.03605	7.36456	3.30342	2.01973	4.10428	1.65e-06	-1.12506	down
	WBGene00004777	59	142	111	24	24	52	0.836019	1.64732	1.36682	0.299947	0.355399	0.761303	0.00644578	-1.50837	down
	WBGene00004789	839	1437	1092	1895	2792	2356	11.4291	17.9289	14.858	24.9444	36.4152	32.9522	5.86e-08	1.20196	up
	WBGene00004796	454	764	583	1539	1675	1280	9.74254	15.1225	12.3979	31.6248	33.6763	27.5527	2.29e-12	1.44875	up
	WBGene00004810	248	627	417	1190	1812	1495	8.04801	18.7416	13.3583	36.904	54.9711	48.5826	4.8e-11	1.94804	up
	WBGene00004811	7	22	16	53	82	60	0.231208	0.718827	0.55306	1.79575	2.70791	2.12236	0.000354398	2.26282	up
	WBGene00004817	432	409	286	132	213	147	15.2475	13.3056	9.98883	4.46055	7.01353	5.19407	0.000876138	-1.0725	down
	WBGene00004818	302	166	188	542	311	429	12.8511	6.4836	7.91143	22.0458	12.3787	18.298	0.00153217	1.0475	up
	WBGene00004825	351	452	434	940	761	736	16.5791	19.6575	20.272	42.431	33.5726	34.7936	8.58e-10	1.0913	up
	WBGene00004826	240	331	247	688	484	462	10.1273	12.869	10.3046	27.8503	19.1274	19.5699	1.53e-06	1.11063	up
	WBGene00004830	174	358	358	125	71	152	0.997494	1.97119	2.12225	0.748504	0.383917	0.865088	0.00139799	-1.23803	down
	WBGene00004858	409	750	744	1314	1260	1241	5.02591	8.2893	8.83149	15.1738	14.1824	15.0614	3.68e-07	1.12896	up
	WBGene00004898	406	507	425	1000	1215	997	14.4716	16.6153	14.976	34.0642	40.4845	35.5898	1.1e-13	1.3871	up
	WBGene00004910	170	357	380	111	58	150	1.76855	3.41605	3.91127	1.10449	0.560152	1.55528	0.000986136	-1.39219	down
	WBGene00004912	98	156	141	78	44	54	2.09173	3.08595	2.99988	1.59419	0.880142	1.14617	0.00829182	-1.05571	down
	WBGene00004921	218	400	311	196	69	154	2.68979	4.563	3.80064	2.31277	0.796314	1.90796	0.00749359	-1.04283	down
	WBGene00004979	717	890	719	1954	1598	1463	19.3792	22.1502	19.2391	50.5448	40.4087	39.6352	5.14e-15	1.22173	up
	WBGene00004998	111	98	89	24	17	7	3.62007	2.93978	2.87399	0.751566	0.491645	0.221518	1.01e-05	-2.53419	down
	WBGene00005001	279	370	338	692	798	764	10.3329	12.6148	12.3844	24.5191	27.6731	28.3585	9.33e-12	1.3142	up
	WBGene00005003	289	441	358	1405	1891	1688	13.9375	19.7686	16.9423	64.9495	85.4685	81.7869	2.68e-29	2.32685	up
	WBGene00005016	2784	3794	4017	20	22	100	59.6075	74.1159	84.2909	0.393342	0.430915	2.15046	1.76e-16	-6.10339	down
	WBGene00005017	2283	2964	2886	20	24	86	48.9895	58.5624	61.2547	0.39149	0.475347	1.83346	1.66e-19	-5.84842	down
	WBGene00005018	7922	9141	8763	625	315	754	123.208	130.913	134.807	9.31664	4.61013	11.8142	7.21e-58	-3.8294	down
	WBGene00005078	188	299	313	146	77	133	2.43126	3.57151	4.01226	1.80978	0.931454	1.72589	0.00195186	-1.05958	down
	WBGene00005271	41	41	57	130	155	169	0.464217	0.545853	0.788942	1.84442	1.91226	2.20815	2.07e-06	1.82272	up
	WBGene00005427	34	21	23	92	60	63	0.467254	0.271594	0.312762	1.25159	0.789202	0.881506	0.0033414	1.55235	up
	WBGene00005444	511	1366	862	1570	2152	2051	11.6061	28.5771	19.3096	33.2584	45.8471	46.7605	2e-05	1.2235	up
	WBGene00005646	29	24	27	58	76	45	0.577762	0.444539	0.53392	1.11021	1.41633	0.891822	0.0192543	1.27714	up
	WBGene00005647	477	682	556	1452	1188	1139	8.52378	11.2273	9.82668	24.8125	19.8555	20.3876	1.01e-13	1.25668	up
	WBGene00005649	58	64	41	113	233	139	0.991674	1.00831	0.689763	1.87292	3.78479	2.41345	0.000138487	1.70828	up
	WBGene00005657	11	39	39	199	115	92	0.14188	0.49663	0.531595	2.65506	1.49553	1.28425	3.7e-05	2.3098	up
	WBGene00006039	34	36	39	80	110	103	2.25496	2.2076	2.5776	5.07522	6.85808	6.87872	0.000391579	1.5472	up
	WBGene00006050	73	71	93	151	158	157	1.66016	1.4943	2.09662	3.29238	3.37556	3.60634	0.00112857	1.08716	up
	WBGene00006063	507	578	512	1482	1012	1127	7.96398	8.5448	8.13001	22.5963	14.9387	18.1451	6.15e-14	1.28701	up
	WBGene00006272	24	70	32	116	138	177	0.451446	1.2325	0.597195	2.11228	2.46237	3.39784	7.76e-05	1.91965	up
	WBGene00006306	169	303	278	117	67	94	1.75875	2.90162	2.86378	1.16508	0.651078	0.977888	0.000132421	-1.318	down
	WBGene00006363	154	228	203	68	44	95	1.32897	1.76086	1.3634	0.426056	0.265909	0.625697	0.000302567	-1.3854	down
	WBGene00006366	1673	3573	3182	860	325	1143	15.1656	29.8294	28.5304	7.45338	2.7539	10.3754	0.00147288	-1.74409	down
	WBGene00006372	130	301	191	563	497	433	2.18286	4.66167	3.17035	9.05123	7.80859	7.28917	2.73e-06	1.39563	up
	WBGene00006411	26	81	55	171	69	79	0.387778	1.11806	0.825869	2.46684	0.964562	1.17969	0.0481044	1.09389	up
	WBGene00006412	196	443	362	157	122	168	1.59868	3.28428	2.97465	1.21068	0.934066	1.40198	0.00172606	-1.03628	down
	WBGene00006436	475	1047	1111	269	186	284	0.416949	0.848379	0.967314	0.278071	0.18788	0.280934	3.57e-08	-1.7121	down
	WBGene00006444	531	774	760	356	241	327	3.08113	4.11292	4.33791	1.96163	1.29756	1.88375	2.4e-06	-1.04801	down
	WBGene00006454	148	168	212	274	424	427	3.41285	3.56135	4.84276	6.04302	9.13771	9.87317	6.48e-05	1.21529	up
	WBGene00006464	34	138	84	177	400	270	0.343769	1.28756	0.83612	1.70895	3.79007	2.74505	0.000144142	1.89356	up
	WBGene00006470	973	991	822	2596	2640	2206	25.9204	24.3295	21.6745	66.1649	65.8136	58.8992	1.59e-22	1.5312	up
	WBGene00006479	1356	2069	1893	3510	3330	3096	27.7732	39.0192	38.356	68.7394	63.7913	63.521	4.25e-11	1.02379	up
	WBGene00006493	2694	4570	4386	8833	7739	8229	18.6525	29.113	30.0121	58.4191	50.0558	57.0179	1.57e-12	1.21218	up
	WBGene00006530	2606	3479	2893	11497	12893	10437	40.9096	50.2973	44.9116	172.565	189.269	164.12	4.53e-48	2.07976	up
	WBGene00006533	239	531	392	1365	2429	1656	3.6879	7.54642	5.97581	20.1542	35.0824	25.6206	1.22e-15	2.37903	up
	WBGene00006534	163	434	387	107	49	69	2.2962	5.62527	5.38232	1.43759	0.639921	0.968515	1.98e-06	-2.01199	down
	WBGene00006539	131	241	134	13890	8259	8455	2.06087	3.5038	2.00969	208.419	115.897	133.763	8.56e-146	6.03436	up
	WBGene00006545	82	32	24	175	56	110	1.64146	0.574457	0.459646	3.31587	1.01139	2.13437	0.0302804	1.36194	up
	WBGene00006583	135	660	627	201	114	202	3.61812	16.4018	16.7334	5.16535	2.8521	5.44663	0.00584254	-1.32967	down
	WBGene00006584	1271	1955	1931	643	409	742	27.1195	38.4007	40.7451	13.1087	8.14483	15.8479	1.61e-09	-1.41101	down
	WBGene00006589	202	1246	998	155	41	215	3.37215	19.419	16.6495	2.47203	0.627794	3.57584	0.00562264	-2.44703	down
	WBGene00006603	1981	2583	2219	5844	4187	3882	12.7382	15.1208	13.3403	34.1993	23.5291	22.7214	6.59e-13	1.14717	up
	WBGene00006609	853	1386	1239	2293	3091	2691	9.60417	14.3298	13.764	24.6159	32.4565	30.2668	3.05e-11	1.34797	up
	WBGene00006610	184	374	312	461	725	635	2.0472	3.83929	3.44254	4.91661	7.56168	7.09985	6.17e-05	1.20711	up
	WBGene00006614	84	83	127	51	31	51	0.579095	0.530621	0.870747	0.345677	0.201079	0.353291	0.0228561	-1.04509	down
	WBGene00006615	133	274	274	117	80	99	1.13305	2.13143	2.32553	0.934625	0.633084	0.841234	0.00308092	-1.08245	down
	WBGene00006621	144	203	153	318	322	330	2.94352	4.14232	3.25316	6.18125	6.11723	6.7429	8.08e-06	1.07794	up
	WBGene00006623	5	12	10	136	84	92	0.100246	0.228074	0.203794	2.77164	1.66147	1.95709	8.55e-11	3.64504	up
	WBGene00006627	57	91	42	512	302	207	1.38247	2.04965	1.01147	12.0284	6.92143	5.07918	7.41e-10	2.53873	up
	WBGene00006628	36	109	45	561	371	251	0.960734	2.68996	1.19428	14.4018	9.3164	6.73785	2.74e-10	2.77139	up
	WBGene00006633	79	138	136	63	43	55	1.83227	2.95247	3.12587	1.39199	0.914802	1.26873	0.014367	-1.01619	down
	WBGene00006639	83	71	90	153	189	159	1.71048	1.35695	1.83822	3.01862	3.65166	3.28581	0.000725125	1.1511	up
	WBGene00006640	396	494	583	301	164	149	4.78996	5.38983	7.09151	3.56043	1.93438	1.76035	0.00015317	-1.16184	down
	WBGene00006649	964	1352	1253	3581	2683	2709	29.9604	38.9378	38.698	105.911	78.5059	84.0949	2.61e-20	1.44346	up
	WBGene00006651	1169	998	1016	53	29	132	29.2823	23.0131	25.1779	1.25813	0.667133	3.30523	7.32e-20	-3.79776	down
	WBGene00006657	67	113	158	41	33	58	0.382472	0.499597	0.969484	0.181425	0.143536	0.266431	0.0119425	-1.24001	down
	WBGene00006672	261	557	479	202	141	205	2.97413	5.84103	5.39782	2.19141	1.49434	2.33172	0.000311472	-1.12023	down
	WBGene00006690	48	100	101	28	13	38	0.522386	1.00246	1.09137	0.282626	0.124896	0.404511	0.00939641	-1.54163	down
	WBGene00006696	194	208	202	472	521	340	3.90023	3.84769	4.01733	9.07404	9.83107	6.86353	9.31e-07	1.25925	up
	WBGene00006718	67	103	74	217	269	207	1.22297	1.74191	1.35037	3.82879	4.6466	3.83074	3.74e-07	1.63568	up
	WBGene00006741	309	596	624	171	92	284	5.6287	10.0298	11.237	2.9869	1.55731	5.18254	0.000673826	-1.36799	down
	WBGene00006742	540	807	833	384	198	332	1.75994	2.49687	2.84089	1.19522	0.595659	1.08474	1.97e-05	-1.1478	down
	WBGene00006747	251	400	385	107	94	121	2.00668	3.05811	3.2001	0.836183	0.678051	1.04459	3.67e-08	-1.56556	down
	WBGene00006749	389	476	445	148	114	209	3.96518	4.44128	4.51538	1.58678	1.11403	2.23762	8.44e-07	-1.36438	down
	WBGene00006756	89	221	175	85	28	44	1.01811	2.33742	1.98314	0.92416	0.290575	0.501377	0.00296579	-1.51801	down
	WBGene00006759	1292	3266	3365	879	397	859	1.32156	3.07732	3.40557	0.859007	0.379076	0.879869	1.24e-07	-1.77717	down
	WBGene00006766	51	89	70	42	13	28	1.1073	1.41075	1.17771	0.73719	0.198492	0.467272	0.036211	-1.23637	down
	WBGene00006772	295	608	575	199	153	171	1.64704	3.12727	3.17798	1.07544	0.793508	0.982375	3.8e-06	-1.37568	down
	WBGene00006777	164	404	294	118	64	175	0.669397	1.99503	1.50139	0.461355	0.241857	0.716874	0.00784932	-1.14797	down
	WBGene00006784	396	681	653	267	138	219	4.25246	6.31421	6.43352	2.49715	1.59924	2.71091	3.49e-06	-1.36106	down
	WBGene00006787	2518	5809	6024	2317	1623	2293	18.6404	25.3528	17.5638	11.8867	4.84183	6.71856	4.22e-05	-1.08098	down
	WBGene00006789	9011	21190	21225	6650	4617	5706	32.1083	69.5241	74.8037	22.6517	15.3819	20.3606	4.41e-09	-1.4767	down
	WBGene00006801	1048	2165	2062	685	492	742	1.4446	2.76615	2.82084	0.901057	0.633628	1.02393	1.82e-07	-1.3371	down
	WBGene00006807	73	128	110	34	17	21	0.838907	1.41685	1.32523	0.360656	0.178608	0.231776	6.2e-05	-1.9993	down
	WBGene00006811	149	300	309	133	60	98	0.945542	1.80271	1.91357	0.842482	0.188208	0.331395	0.00145873	-1.27153	down
	WBGene00006812	324	644	781	238	179	257	0.713611	1.30372	1.6981	0.500847	0.368215	0.566042	9.37e-05	-1.25636	down
	WBGene00006814	346	823	965	311	255	330	1.61217	3.45839	4.41668	1.24131	1.29949	1.57302	0.000713937	-1.12707	down
	WBGene00006818	137	178	152	41	33	45	2.07114	2.48016	2.27473	0.591324	0.464546	0.661977	3.93e-07	-1.85799	down
	WBGene00006820	764	2451	2675	705	460	712	0.682859	3.65271	4.236	0.636498	0.762371	0.679666	1.71e-05	-1.52452	down
	WBGene00006825	210	589	525	150	158	260	2.7718	7.14581	6.85646	1.88878	1.94745	3.43501	0.00549506	-1.08443	down
	WBGene00006830	211	511	433	125	138	203	1.65004	3.6634	3.26952	0.878134	1.0886	1.51471	0.00120736	-1.17406	down
	WBGene00006832	101	252	219	105	63	84	0.704949	1.60558	1.49441	0.701186	0.406685	0.576572	0.0104869	-1.06074	down
	WBGene00006886	81	606	379	63	31	41	1.25618	8.64792	5.80413	0.921982	0.436999	0.628127	9.32e-07	-2.8424	down
	WBGene00006890	746	1132	988	2021	2099	2232	22.0576	30.836	28.8938	57.168	58.0798	66.1374	5.65e-15	1.27227	up
	WBGene00006926	803277	1006858	1026681	2119088	2482056	1891303	3599.07	4153.96	4549.77	9076.74	10398.2	8487.04	2.97e-18	1.31709	up
	WBGene00006928	442463	527981	528166	996550	1120992	864191	1981.64	2177.39	2339.64	4266.81	4694.31	3876.4	2.49e-15	1.11281	up
	WBGene00006929	678550	791134	839948	1752861	1941023	1496410	3080.18	3306.85	3771.18	7606.73	8238.46	6803.24	3.71e-19	1.2871	up
	WBGene00006930	769452	960591	965531	1904142	2281075	1776689	3363.68	3866.72	4174.73	7957.73	9323.79	7778.83	1.41e-17	1.26829	up
	WBGene00006947	430	721	667	32	14	38	5.42795	8.39186	8.34243	0.386004	0.162713	0.477016	4.86e-34	-4.32319	down
	WBGene00006948	506	863	799	6	11	75	7.27521	11.4257	11.3624	0.075317	0.137319	1.06922	1.31e-05	-4.4319	down
	WBGene00006950	163	331	367	15	9	10	1.89736	3.55847	4.24039	0.160498	0.090701	0.113555	3.47e-22	-4.54372	down
	WBGene00006952	155	197	193	5	19	13	1.73096	2.03347	2.14203	0.051975	0.195054	0.145881	5.2e-13	-3.74385	down
	WBGene00006954	55	94	109	3	0	16	0.6641	1.04089	1.29637	0.033913	0	0.191581	0.000121153	-3.65256	down
	WBGene00006955	129	168	173	10	12	33	1.36544	1.62923	1.80716	0.10096	0.111407	0.343494	3.52e-08	-2.97638	down
	WBGene00006956	960	1769	1486	225	64	407	18.8112	31.9209	28.7993	4.21154	1.16777	7.9728	0.000379067	-2.48981	down
	WBGene00006965	19	70	31	134	90	107	0.46717	1.59752	0.759261	3.20058	2.10072	2.67483	0.00275683	1.6011	up
	WBGene00006970	388	461	375	140	72	166	3.81722	4.18042	3.6468	1.31345	0.654933	1.63396	7.31e-07	-1.59162	down
	WBGene00007041	147	331	251	72	64	125	0.882488	1.89298	1.50423	0.415948	0.358927	0.752427	0.000948136	-1.35143	down
	WBGene00007070	593	689	584	1334	1049	1143	7.92816	8.48995	7.72376	17.0718	13.1314	15.3174	3.26e-12	1.02846	up
	WBGene00007072	106	86	78	340	254	255	1.34407	1.01136	0.983597	4.15617	3.03034	3.26419	3.98e-09	1.75255	up
	WBGene00007073	297	471	417	1736	2677	1833	3.87299	5.66116	5.38592	21.6981	32.7415	24.0054	3.18e-26	2.53439	up
	WBGene00007097	145	511	225	1416	759	1132	2.36383	7.67818	3.63429	22.1131	11.5871	18.5192	3.55e-08	2.04218	up
	WBGene00007103	601	1130	918	1541	1886	1450	4.60352	7.84484	6.98253	11.1651	14.0138	11.0436	6.99e-06	1.01559	up
	WBGene00007126	53	119	78	37	18	37	0.786094	1.62747	1.14454	0.518982	0.250367	0.55208	0.0153334	-1.3223	down
	WBGene00007152	40	53	28	96	60	74	1.37603	1.66835	0.941799	3.14543	1.92912	2.52901	0.0316378	1.03692	up
	WBGene00007153	2445	6240	4432	8621	13545	9644	19.8545	46.6603	35.595	66.9319	102.856	78.4374	1.99e-07	1.42854	up
	WBGene00007170	168	211	184	62	21	60	0.957579	1.11193	1.03958	0.334972	0.110934	0.339423	2.24e-05	-1.87921	down
	WBGene00007174	124	259	214	16	8	20	1.75358	3.38329	3.00009	0.214551	0.101338	0.283646	8.13e-14	-3.64192	down
	WBGene00007176	169	341	245	122	70	112	1.42555	3.0386	2.41087	1.15303	0.587196	0.98098	0.000777322	-1.19336	down
	WBGene00007177	63	107	100	0	0	0	0.648804	1.01713	1.02052	0	0	0	3.44e-11	-8.81042	down
	WBGene00007180	189	193	210	448	430	429	6.83955	6.45702	7.53527	15.5617	14.6117	15.5984	1.97e-09	1.25394	up
	WBGene00007201	1123	2557	568	547	417	727	20.2365	44.0389	10.096	9.99238	7.06381	12.9979	0.0459899	-1.19031	down
	WBGene00007210	219	246	316	16	14	40	2.89034	2.96951	4.11892	0.189126	0.153381	0.526091	2.96e-13	-3.36968	down
	WBGene00007211	80	45	31	182	81	151	0.696233	0.35866	0.261149	1.51761	0.657124	1.31776	0.0038663	1.48457	up
	WBGene00007254	280	414	429	680	1158	1055	4.48828	6.11469	6.71497	10.4201	17.2904	16.9509	3.22e-08	1.49931	up
	WBGene00007264	123	131	117	6	8	12	3.18863	3.13794	3.00081	0.135774	0.18421	0.312296	1.88e-12	-3.71919	down
	WBGene00007322	45	67	89	148	129	104	0.549774	0.759729	1.07542	1.73014	1.49014	1.28555	0.0109878	1.03857	up
	WBGene00007324	174	233	249	750	429	498	6.25853	7.71749	8.83691	25.7918	14.4103	17.9383	2.32e-08	1.45837	up
	WBGene00007325	36	132	90	54	23	12	0.409529	1.40712	1.02407	0.599165	0.247448	0.132692	0.0429755	-1.41528	down
	WBGene00007336	1019	1546	1326	2448	2558	2385	22.5013	31.4286	28.9571	51.6699	52.8203	52.7434	2.62e-11	1.05037	up
	WBGene00007343	63	126	98	16	28	27	1.47143	2.71541	2.26916	0.348792	0.598595	0.614792	0.000393238	-1.87446	down
	WBGene00007344	49	82	123	30	0	12	0.927101	1.42495	2.29575	0.534072	0	0.226428	0.00911442	-2.52708	down
	WBGene00007357	76	145	138	289	196	200	1.89436	3.62679	3.47891	7.07772	4.56605	4.97921	0.00198413	1.04915	up
	WBGene00007366	50	58	56	149	210	119	0.993571	1.06489	1.09794	2.83415	3.90267	2.37628	2.53e-05	1.66925	up
	WBGene00007368	138	346	151	362	622	275	1.93624	4.59134	2.04951	4.84225	8.38233	3.96409	0.0062091	1.1464	up
	WBGene00007392	471	633	394	1568	1436	1271	8.5057	10.5358	7.03647	27.0833	24.2583	23.0059	3.83e-17	1.63277	up
	WBGene00007393	197	234	196	591	581	514	3.6187	3.95627	3.54687	10.3712	9.97888	9.45918	1.15e-14	1.54374	up
	WBGene00007394	673	979	1009	1679	1994	1638	8.3279	11.1243	12.289	20.6745	22.9535	20.7013	5.89e-09	1.12301	up
	WBGene00007421	328	241	203	1029	442	450	10.3497	7.09214	6.32922	31.279	13.1321	14.2682	7.73e-05	1.39488	up
	WBGene00007422	1289	1945	1620	3371	3252	3085	17.0677	23.7735	21.2202	42.6287	40.3379	40.9365	1.85e-14	1.12277	up
	WBGene00007431	370	461	492	856	1123	1010	4.66761	5.36275	6.12128	10.2653	13.2717	12.6398	3.16e-10	1.29985	up
	WBGene00007440	18	105	56	1044	1183	1053	0.42142	2.26542	1.2806	23.4036	25.9579	24.7319	2.18e-26	4.35027	up
	WBGene00007446	17	56	43	122	49	72	0.164923	0.565979	0.431464	1.24636	0.475631	0.752909	0.0459191	1.18326	up
	WBGene00007453	86	132	84	308	535	428	1.81829	2.57022	1.62818	5.98278	10.3469	8.98554	1.56e-11	2.21204	up
	WBGene00007459	406	639	652	1497	1003	1382	22.2279	32.2362	35.3669	78.4948	51.4192	75.9005	1.06e-09	1.30666	up
	WBGene00007460	1003	900	977	2402	1653	1845	16.0203	13.2183	15.4218	36.8363	24.7653	29.3055	2e-11	1.13358	up
	WBGene00007479	683	1274	1233	384	145	467	2.70742	4.65536	4.83832	1.45557	0.537533	1.8545	1.71e-05	-1.57143	down
	WBGene00007481	201	258	280	127	41	128	5.81724	6.88331	8.01262	3.49615	1.08893	3.71703	0.00427249	-1.2245	down
	WBGene00007496	89	85	40	289	143	156	2.13295	1.86924	0.925181	6.64404	3.21052	3.76126	0.000477348	1.55195	up
	WBGene00007506	171	176	72	595	751	281	3.51545	3.33661	1.46033	11.7389	14.49	5.81358	1.27e-06	2.0811	up
	WBGene00007507	730	762	417	2198	1045	960	12.4379	11.9678	7.034	35.8396	16.6642	16.395	0.000109654	1.23249	up
	WBGene00007508	992	1256	1171	3265	2864	2912	15.5843	18.1595	18.1883	49.0376	42.0633	45.8081	6.97e-37	1.51781	up
	WBGene00007509	280	378	244	969	934	595	4.5867	5.702	3.95063	15.198	14.3297	9.77963	5.53e-10	1.59117	up
	WBGene00007521	182	176	158	482	302	368	3.0734	2.60528	2.50369	7.32385	4.49568	5.85925	7.6e-07	1.25846	up
	WBGene00007533	764	2083	1614	4380	4537	4117	10.8921	27.441	22.6388	59.8737	60.6505	58.9833	1.72e-10	1.68593	up
	WBGene00007536	806	1040	639	1704	1927	1917	12.9018	15.3239	10.1146	26.0728	28.8336	30.7221	2.77e-11	1.28284	up
	WBGene00007546	137	199	188	349	380	289	2.02102	2.7071	2.75324	4.93938	5.25918	4.27933	4e-05	1.08191	up
	WBGene00007550	120	177	142	209	350	252	1.67706	2.27457	1.96155	2.78728	4.56588	3.52221	0.00174582	1.0216	up
	WBGene00007552	191	217	272	48	26	39	2.78951	2.87793	3.86985	0.705655	0.33358	0.553987	1.85e-11	-2.48751	down
	WBGene00007557	260	425	302	611	686	713	9.26336	13.9743	10.6399	20.8509	22.8923	25.4856	2.13e-07	1.155	up
	WBGene00007558	117	124	133	197	224	284	3.7796	3.68604	4.2753	6.10354	6.80313	9.23273	0.000493922	1.03012	up
	WBGene00007560	123	187	163	0	0	14	4.6185	6.46571	6.03004	0	0	0.524653	0.00831832	-4.9593	down
	WBGene00007565	1349	3085	2287	4440	5340	4985	29.4314	61.9818	49.3513	92.6119	108.944	108.942	4.89e-08	1.27518	up
	WBGene00007600	262	238	222	35	25	72	6.91814	5.77663	5.79857	0.858745	0.606029	1.88365	7.34e-08	-2.34901	down
	WBGene00007619	15	69	51	87	97	95	0.503335	2.19741	1.71532	2.85606	3.13833	3.25463	0.0363382	1.1945	up
	WBGene00007650	872	1176	1120	2178	2285	2231	11.2197	14.1821	14.7902	27.8454	29.4104	31.199	1.79e-16	1.2003	up
	WBGene00007660	12	23	16	86	77	102	0.182061	0.312342	0.239568	1.24531	1.09227	1.55462	9.18e-07	2.5015	up
	WBGene00007677	101	125	78	296	324	259	1.09797	1.2569	0.8396	3.08836	3.30306	2.83056	2.36e-08	1.65369	up
	WBGene00007680	161	272	224	379	485	465	3.86323	6.02958	5.31712	8.71078	10.9061	11.2048	1.23e-05	1.14813	up
	WBGene00007687	78	210	257	43	22	43	0.542723	1.35423	1.78025	0.285997	0.140251	0.29687	2.12e-05	-2.21823	down
	WBGene00007689	841	1060	733	2152	2059	1627	29.2995	34.0237	25.278	71.7089	67.127	56.7908	2.53e-12	1.26719	up
	WBGene00007691	67	131	55	435	295	351	0.768655	1.38127	0.622413	4.7804	3.16315	4.04145	2.66e-10	2.21898	up
	WBGene00007692	267	559	352	654	1003	998	2.84374	5.47802	3.7031	6.65748	9.98158	10.6425	5.87e-06	1.31629	up
	WBGene00007693	91	106	119	250	259	296	1.13413	1.16997	1.31928	2.91099	2.75759	3.39556	1.06e-07	1.46484	up
	WBGene00007694	149	172	131	300	467	269	0.904085	0.965597	0.790119	1.74976	2.68277	1.64287	3.55e-05	1.32621	up
	WBGene00007695	126	216	175	334	337	277	0.96897	1.52969	1.32516	2.45598	2.41733	2.12851	0.000252444	1.0013	up
	WBGene00007716	69	63	23	133	104	117	1.27339	1.10377	0.470973	2.37155	1.81523	2.25386	0.00925197	1.2966	up
	WBGene00007717	138	165	90	304	536	266	1.87914	2.32153	1.38349	4.25691	8.83963	4.182	1.75e-05	1.62879	up
	WBGene00007724	129	213	233	294	494	498	1.39825	2.06285	2.4988	2.9401	5.01123	5.35557	8.83e-05	1.29614	up
	WBGene00007725	86	162	205	290	656	549	0.836648	1.45065	1.96375	2.68256	5.9281	5.32667	2.99e-06	1.86599	up
	WBGene00007748	234	154	229	487	354	408	3.4171	2.07269	3.32446	6.84693	4.87558	6.02128	6.54e-05	1.11003	up
	WBGene00007806	89	100	106	2	0	11	3.17313	3.28437	3.71189	0.067601	0	0.374158	2.99e-07	-4.40036	down
	WBGene00007811	628	622	690	1692	1027	1337	10.8118	10.0126	11.915	27.7035	16.7288	23.2313	1.39e-09	1.16255	up
	WBGene00007817	41	170	138	49	28	55	0.622736	2.39653	2.08571	0.707685	0.387919	0.829033	0.0288732	-1.27154	down
	WBGene00007820	75	214	141	24	27	34	0.768421	2.16488	1.43657	0.246351	0.240657	0.349728	1.14e-05	-2.19715	down
	WBGene00007823	52	48	96	0	0	10	0.610679	0.510557	1.12903	0	0	0.105606	0.000324806	-4.18906	down
	WBGene00007833	373	971	391	2855	2618	1877	3.71333	8.90747	3.85422	27.1963	24.3963	18.7317	7.86e-13	2.22497	up
	WBGene00007835	22	52	41	66	96	70	0.210733	0.463365	0.389284	0.61803	0.873699	0.683208	0.0259808	1.15467	up
	WBGene00007848	1001	1612	1762	2425	3043	3059	39.286	58.2497	68.4298	90.9941	111.709	120.298	3.42e-07	1.09148	up
	WBGene00007849	107	303	259	356	540	528	0.573712	1.50685	1.38135	1.83817	2.72631	2.8588	0.00079697	1.23624	up
	WBGene00007872	15	71	23	268	205	387	0.27548	1.25292	0.434951	4.92085	3.6712	7.43854	1.89e-09	3.128	up
	WBGene00007873	16	71	22	371	218	485	0.292421	1.25932	0.404075	6.86857	3.93605	9.40692	1.69e-11	3.44228	up
	WBGene00007885	165	258	224	563	379	378	2.24736	3.23887	3.03088	7.36215	4.84898	5.17736	8.79e-06	1.14202	up
	WBGene00007903	195	186	300	36	23	53	2.84235	2.50483	4.34312	0.49779	0.307057	0.769881	5.01e-09	-2.50385	down
	WBGene00007916	190	179	213	55	27	41	2.37236	2.05912	2.63575	0.646336	0.31454	0.511726	1.97e-08	-2.14748	down
	WBGene00007925	319	418	394	238	88	196	5.43855	6.55973	6.65085	3.86807	1.39163	3.33535	0.00330666	-1.01822	down
	WBGene00007932	233	363	220	466	920	448	7.83194	11.2318	7.28866	14.9741	28.9366	15.0681	0.000151093	1.31489	up
	WBGene00007937	20	37	27	106	85	58	0.761968	1.29105	1.00359	3.89761	3.03217	2.22696	0.000935413	1.68959	up
	WBGene00007938	112	792	633	95	27	33	0.707085	4.62093	3.96597	0.572865	0.157465	0.203447	1.54e-07	-3.19109	down
	WBGene00007945	195	214	191	487	477	451	5.70263	5.75747	5.50518	13.62	13.0528	13.2006	2.18e-11	1.35207	up
	WBGene00007964	794	1565	1633	1817	3003	2706	11.1767	20.2848	22.7419	24.448	39.5334	38.1612	0.000134037	1.05501	up
	WBGene00007973	111	116	141	260	305	238	3.52965	3.39828	4.45471	7.89767	9.05484	7.56205	1.5e-05	1.24258	up
	WBGene00007989	34	81	70	353	164	192	1.01425	2.2844	2.11242	10.3451	4.69606	5.88656	1.77e-06	2.04994	up
	WBGene00007996	57	55	65	0	0	0	1.1019	0.975249	1.24103	0	0	0	3.08e-09	-8.21636	down
	WBGene00007999	659	565	930	16	18	197	7.50618	5.92624	10.4794	0.163682	0.191501	2.23798	0.00515145	-3.11801	down
	WBGene00008020	48	99	85	196	139	150	1.47561	2.81806	2.6037	5.8222	4.05412	4.68683	0.0016343	1.18434	up
	WBGene00008033	57	172	167	54	20	85	0.774143	2.16673	2.26474	0.699442	0.248805	1.16497	0.0491157	-1.19775	down
	WBGene00008068	123	179	53	229	455	269	4.38639	5.86991	1.86739	7.82844	15.2134	9.63558	0.000640523	1.57148	up
	WBGene00008091	174	299	244	444	624	340	1.56127	2.47317	2.16593	3.81314	5.24621	3.05975	0.000368335	1.11083	up
	WBGene00008099	163	219	167	391	567	464	1.00829	1.24561	1.01876	2.31182	3.27812	2.87843	1.17e-08	1.50319	up
	WBGene00008101	277	486	492	755	952	739	3.04563	4.95943	5.46825	7.77353	9.49082	8.03532	1.76e-05	1.09461	up
	WBGene00008105	21	37	13	112	136	101	0.421669	0.697925	0.260213	2.18797	2.60913	2.06209	1.9e-06	2.43337	up
	WBGene00008113	744	445	658	2178	1636	2125	23.0153	12.6791	20.1365	64.4516	47.3357	65.8939	2.81e-14	1.77516	up
	WBGene00008139	223	385	284	820	385	467	5.2424	8.35059	6.60311	18.4628	8.47213	11.0108	0.000844272	1.01429	up
	WBGene00008150	87	157	119	4	5	20	0.725935	1.19969	0.979633	0.031384	0.031625	0.164552	1.65e-07	-3.51742	down
	WBGene00008194	4051	5961	5298	10555	11741	10183	23.0918	26.6796	30.9885	57.5385	53.1714	58.7918	3.36e-16	1.21085	up
	WBGene00008199	640	1437	753	3049	3155	2330	8.70254	18.009	10.1373	39.6775	40.1441	31.7539	1.77e-11	1.73177	up
	WBGene00008200	267	314	359	573	627	569	4.62509	4.96929	6.106	9.47815	10.0492	9.77918	6.73e-07	1.02995	up
	WBGene00008215	367	412	502	79	60	168	11.5267	11.9072	15.5833	2.36772	1.76089	5.27981	5.1e-07	-1.9531	down
	WBGene00008227	104	109	107	327	185	243	3.15316	3.03857	3.19409	9.47054	5.23207	7.3711	1.02e-05	1.33763	up
	WBGene00008228	157	270	238	567	427	405	3.94614	6.25122	5.92344	13.6378	10.0299	10.1994	3.6e-06	1.19129	up
	WBGene00008229	1627	2498	1804	2944	5326	3937	28.6263	40.4691	31.4049	49.533	87.6409	69.3874	7.95e-07	1.18269	up
	WBGene00008239	914	1706	1465	2507	3127	2522	6.43756	11.077	10.2075	16.8858	20.6118	17.7964	1.61e-07	1.13238	up
	WBGene00008273	335	528	489	1014	1451	1194	5.46313	7.63105	7.72362	15.6032	21.8415	19.351	1.13e-11	1.56942	up
	WBGene00008284	70	151	132	294	158	263	1.51495	3.01089	2.82651	6.09251	3.19988	5.71774	0.00233365	1.13395	up
	WBGene00008292	53	108	82	0	0	7	0.906433	1.72861	1.39653	0	0	0.105181	1.25e-06	-4.98902	down
	WBGene00008296	269	631	411	3306	3034	2603	6.83157	14.7459	10.3267	80.2983	72.069	66.2423	3.01e-33	2.90405	up
	WBGene00008300	76	60	67	22	10	19	1.25778	0.920319	1.09362	0.340898	0.141751	0.315621	0.000990411	-1.903	down
	WBGene00008314	51	90	82	34	10	31	0.40572	0.66353	0.646705	0.253702	0.074955	0.247654	0.015863	-1.46849	down
	WBGene00008334	29	33	44	96	55	81	0.764326	0.785417	1.14987	2.41354	1.3478	2.14429	0.0112154	1.23085	up
	WBGene00008341	1145	1292	1546	3264	3102	3443	41.3188	43.147	54.9014	111.427	104.454	123.148	1.57e-21	1.41309	up
	WBGene00008342	46	129	129	153	198	240	0.536704	1.40212	1.50445	1.76001	2.2042	2.90025	0.0121877	1.09816	up
	WBGene00008349	475	276	318	149	193	144	6.76695	3.61309	4.48251	2.02656	2.56765	2.05344	0.00200693	-1.03434	down
	WBGene00008355	69	109	65	111	251	148	1.33772	1.95334	1.25003	2.06415	4.57607	2.88067	0.00628161	1.21723	up
	WBGene00008372	189	248	256	461	825	610	3.2913	3.97788	4.41136	7.67315	13.4526	10.6533	3.8e-08	1.58555	up
	WBGene00008375	791	2183	1144	2755	3022	2603	19.5508	49.6885	27.9764	65.1185	69.8546	64.458	2.47e-05	1.17079	up
	WBGene00008376	189	594	471	2	11	4	2.18898	7.49321	6.34575	0.019786	0.118542	0.041723	3.31e-24	-6.04527	down
	WBGene00008394	887	580	833	2412	1427	1877	18.1705	10.9438	16.8802	47.271	27.345	38.538	4.22e-09	1.39952	up
	WBGene00008401	80	152	132	44	35	51	0.817524	1.43411	1.34397	0.424842	0.331789	0.517101	0.00159805	-1.36249	down
	WBGene00008421	53	44	67	128	85	100	1.5989	1.21513	1.9848	3.67766	2.40192	2.99846	0.0136028	1.02922	up
	WBGene00008435	367	582	386	1103	681	755	4.02778	6.00318	4.26211	11.7809	7.04002	8.40583	9.56e-06	1.04108	up
	WBGene00008436	1405	2253	1877	4011	3170	3204	20.184	29.8171	26.6755	55.1052	42.5907	46.1205	2.92e-10	1.0269	up
	WBGene00008438	253	673	467	240	138	210	2.35078	6.35987	4.42582	2.41526	1.23292	2.08585	0.00138238	-1.1191	down
	WBGene00008449	108	215	291	0	0	17	0.510482	0.937355	1.3658	0	0	0.076716	0.0120607	-5.05401	down
	WBGene00008462	77	69	82	16	27	30	0.968148	0.793027	1.01679	0.186301	0.317051	0.369586	0.00414886	-1.52565	down
	WBGene00008482	166	82	96	27	13	40	2.03698	0.927912	1.15948	0.31358	0.139567	0.48311	0.000457944	-2.02624	down
	WBGene00008483	25	60	49	234	262	213	0.830905	1.84225	1.65171	7.68583	8.18818	7.1338	2.68e-11	2.53784	up
	WBGene00008485	308	341	374	2072	1907	1873	4.02351	4.08112	4.79053	26.3687	23.2916	24.7858	1.96e-72	2.62834	up
	WBGene00008486	2087	2640	2972	9344	11482	8734	25.3382	29.5228	35.7009	108.499	130.402	106.249	5.36e-32	2.06435	up
	WBGene00008490	47	57	57	188	92	98	0.757288	0.841326	0.906701	2.89137	1.38063	1.56818	0.00200678	1.3294	up
	WBGene00008493	38	52	29	90	74	65	1.51293	1.89577	1.10522	3.42196	2.74918	2.57158	0.0240546	1.0619	up
	WBGene00008494	60	146	89	293	181	217	2.00434	4.47152	2.93798	9.34402	5.64657	7.26171	0.000320735	1.35211	up
	WBGene00008496	245	248	207	6	0	30	4.47192	4.18168	3.73927	0.088364	0	0.547097	0.00231931	-4.18492	down
	WBGene00008498	163	318	294	505	751	601	2.28363	3.98309	3.92462	6.79972	9.73737	8.50487	2.07e-06	1.39937	up
	WBGene00008500	83	64	85	28	10	28	1.53157	1.09283	1.54652	0.44565	0.148286	0.510826	0.00300424	-1.72817	down
	WBGene00008512	198	271	227	106	77	83	2.42831	3.05179	2.75199	1.23518	0.877395	1.01316	1.37e-05	-1.27433	down
	WBGene00008515	237	519	455	629	971	789	2.02746	4.08766	3.8464	5.14179	7.76897	6.76004	0.000183739	1.12302	up
	WBGene00008534	214	207	223	62	88	57	2.73929	2.43675	2.82511	0.75641	1.05328	0.72545	1.12e-05	-1.51831	down
	WBGene00008542	776	578	694	1472	1452	1415	9.21152	6.31487	8.14173	16.7028	16.1151	16.823	3.2e-10	1.18638	up
	WBGene00008548	317	462	470	705	812	986	6.71096	8.99436	9.83487	14.2662	16.0748	20.8903	6.33e-07	1.12687	up
	WBGene00008553	39	77	29	88	73	104	2.08938	3.87187	1.56062	4.58364	3.71814	5.67569	0.0465172	1.00029	up
	WBGene00008554	87	318	241	118	41	72	2.02656	6.85796	5.57748	2.64412	0.883133	1.68397	0.00867099	-1.36557	down
	WBGene00008566	456	328	355	1141	740	989	4.77697	3.16282	3.67629	11.444	7.25644	10.3876	9.24e-10	1.42503	up
	WBGene00008567	915	1448	1425	2594	3035	3173	9.7713	14.2369	15.0477	26.4802	30.2967	33.9321	1.56e-12	1.34372	up
	WBGene00008572	1119	2302	1527	3594	3956	3870	58.7642	111.164	77.9388	177.563	191.515	198.335	2.25e-10	1.34263	up
	WBGene00008577	188	181	131	709	376	470	7.70019	6.8594	5.32663	27.8721	14.4432	19.3761	2.33e-09	1.73235	up
	WBGene00008595	926	1125	844	1354	2083	1962	15.8018	17.6721	14.2461	22.0876	33.2356	33.5426	2.1e-06	1.02789	up
	WBGene00008602	118	228	94	1285	634	506	1.17427	2.1789	0.907442	12.1535	5.86837	5.15209	1.7e-11	2.57703	up
	WBGene00008605	729	974	868	38	43	96	7.92543	9.73876	9.27169	0.374457	0.413495	1.02889	1.69e-28	-3.74018	down
	WBGene00008621	100	389	280	290	579	639	1.79063	6.4303	4.96879	4.96255	9.70928	11.4928	0.0111468	1.13071	up
	WBGene00008629	472	691	738	1548	1248	1461	4.57468	6.17373	7.07872	14.3673	11.3211	14.206	5.75e-12	1.27846	up
	WBGene00008634	167	148	245	58	94	89	2.04218	1.66164	2.96639	0.655991	1.07082	1.06597	0.00581997	-1.09878	down
	WBGene00008644	244	172	229	577	434	410	1.78638	1.15997	1.66111	4.0524	2.97917	3.01064	2.99e-06	1.23463	up
	WBGene00008652	777	1127	1400	232	216	330	6.20295	8.03133	11.3336	1.79059	1.57119	2.72519	6.59e-14	-1.9688	down
	WBGene00008654	643	1302	1301	2608	3862	3720	3.44413	6.42175	6.89634	13.36	19.3568	19.9687	6.71e-12	1.78885	up
	WBGene00008655	208	230	236	32	24	26	3.75721	3.82964	4.22959	0.542225	0.403356	0.460581	2.69e-17	-2.93054	down
	WBGene00008680	25	33	35	198	66	117	0.830015	1.02831	1.17487	6.48667	2.09019	4.02194	2.92e-05	2.12627	up
	WBGene00008709	21	49	28	55	56	78	0.489136	1.07275	0.648629	1.23757	1.23857	1.86191	0.0477131	1.0825	up
	WBGene00008711	197	339	301	135	107	111	2.52292	4.03072	3.65948	1.65282	1.22078	1.36582	0.000145953	-1.12523	down
	WBGene00008714	110	232	236	331	393	380	1.29393	2.45874	2.65312	3.59396	4.19639	4.27535	0.000865464	1.06655	up
	WBGene00008726	112	120	140	342	306	189	3.69421	3.64127	4.59205	10.827	9.48996	6.26037	7.27e-05	1.28058	up
	WBGene00008730	143	260	212	514	455	444	1.82536	3.0672	2.68366	6.29219	5.45003	5.69393	1.08e-07	1.32438	up
	WBGene00008743	134	195	153	38	42	67	1.77517	2.32451	2.04351	0.488249	0.50165	0.870752	7.15e-05	-1.58962	down
	WBGene00008762	189	410	278	84	80	124	2.7742	5.54816	4.03346	1.17615	1.08664	1.81841	4.26e-05	-1.47424	down
	WBGene00008763	54	89	58	12	26	34	0.760315	1.15362	0.820958	0.160992	0.347595	0.474289	0.0279765	-1.34173	down
	WBGene00008787	77	120	137	259	212	210	1.76558	2.57645	3.07941	4.93975	4.28501	4.78767	0.000284265	1.14407	up
	WBGene00008799	99	102	68	142	217	140	1.41145	1.34329	0.961348	1.94874	2.91329	2.01132	0.00802818	1.017	up
	WBGene00008810	17	73	45	167	255	109	0.210479	0.849904	0.565725	2.03716	3.05084	1.3916	0.000112295	2.1358	up
	WBGene00008829	14	33	47	59	95	80	0.191812	0.425548	0.648387	0.784565	1.2356	1.11051	0.0134754	1.45323	up
	WBGene00008830	133	208	110	445	404	386	2.40634	3.46449	1.96898	7.72207	6.85022	7.02129	1.42e-08	1.57755	up
	WBGene00008831	43	82	60	197	185	199	1.90573	3.37809	2.65603	8.43727	7.71882	8.90982	2.25e-07	1.77748	up
	WBGene00008850	113	63	60	431	207	237	1.59682	0.818483	0.830215	5.8432	2.74041	3.36813	1.86e-06	1.96688	up
	WBGene00008851	381	444	453	17	5	38	12.8933	13.8555	15.1608	0.534962	0.143633	1.25663	4.23e-18	-4.31118	down
	WBGene00008858	20	22	20	64	60	58	0.438192	0.442723	0.448552	1.37631	1.26956	1.30461	0.00133594	1.66682	up
	WBGene00008862	30	54	61	131	57	157	0.394058	0.655726	0.791364	1.66492	0.704505	2.08866	0.0085825	1.35754	up
	WBGene00008865	593	732	647	1738	1028	1143	13.3142	15.2286	14.1069	38.9348	22.3029	26.1576	5.81e-08	1.09126	up
	WBGene00008875	68	78	65	0	2	4	1.22715	1.29484	1.15554	0	0.03383	0.072474	1.67e-08	-5.01201	down
	WBGene00008900	355	464	410	895	1041	973	6.42167	7.73242	7.34453	15.4987	17.63	17.6452	3.61e-14	1.36606	up
	WBGene00008917	139	145	119	610	369	445	7.49317	7.20457	6.34163	31.5862	18.6826	24.1205	8.39e-14	1.92212	up
	WBGene00008922	3890	2678	2282	12689	7727	6584	98.3517	62.3719	56.2071	303.793	178.317	162.982	3.95e-11	1.69577	up
	WBGene00008926	1261	883	1047	2739	2025	2250	25.6095	16.6549	21.4061	54.1834	37.6738	46.1068	3.6e-10	1.22985	up
	WBGene00008929	137	190	206	47	73	113	1.85413	1.9177	2.81963	0.4649	0.754191	1.21063	0.0121868	-1.06729	down
	WBGene00008936	2234	4209	3480	5859	8163	6950	34.5403	60.0996	53.0098	87.3976	118.794	108.379	1.6e-08	1.21779	up
	WBGene00008945	92	114	94	229	332	263	0.784846	0.895907	0.795234	1.87578	2.66034	2.25924	2.08e-07	1.58523	up
	WBGene00008954	121	131	176	263	287	296	2.74435	2.71818	3.9314	5.69683	6.08239	6.72489	9.28e-05	1.09787	up
	WBGene00008963	435	803	642	199	203	384	8.30068	14.7929	13.236	3.96364	3.88067	8.0187	0.000444549	-1.12989	down
	WBGene00008964	248	417	412	153	160	164	1.93695	3.00062	3.1857	1.13937	1.16755	1.27824	0.000164417	-1.04954	down
	WBGene00008985	35	317	123	816	665	655	0.922081	7.69873	3.1907	20.5768	16.4029	17.2981	0.00248886	2.33029	up
	WBGene00008988	12	57	37	111	127	74	0.166332	0.752023	0.519157	1.53299	1.71098	1.06544	0.00384691	1.70854	up
	WBGene00009023	189	236	225	406	443	352	2.0677	2.38074	2.43899	4.25104	4.53704	3.86388	1.27e-05	1.00589	up
	WBGene00009044	48	31	36	133	70	82	1.53327	0.899335	1.13617	4.0627	2.09436	2.60982	0.00402098	1.39404	up
	WBGene00009048	184	335	235	480	537	483	3.24302	5.38118	4.05351	7.84721	8.94326	8.27106	8.19e-06	1.1242	up
	WBGene00009089	121	77	83	247	126	180	0.953518	0.556621	0.646009	1.86189	0.924157	1.41657	0.0064144	1.05978	up
	WBGene00009093	189	180	136	411	406	263	5.68745	5.15364	4.09061	12.2195	11.6587	8.01272	4.63e-05	1.20832	up
	WBGene00009094	385	694	641	45	35	98	3.11907	5.17996	5.14494	0.344025	0.263703	0.789591	1.25e-15	-3.15078	down
	WBGene00009100	86	173	180	52	38	65	0.691501	1.28852	1.44042	0.401004	0.283416	0.524759	0.00177435	-1.38119	down
	WBGene00009101	46	29	20	68	68	67	0.679914	0.389494	0.28608	0.963897	0.934683	0.994118	0.0283061	1.19528	up
	WBGene00009104	26	58	67	157	147	208	0.28216	0.585335	0.730966	1.65799	1.51761	2.31249	1.34e-05	1.88684	up
	WBGene00009106	301	465	401	949	908	929	3.77477	5.37505	4.9823	11.3988	10.6608	11.6886	8.51e-14	1.37758	up
	WBGene00009110	56	199	136	292	451	262	1.27862	4.23683	3.1016	6.4716	9.76281	6.07291	0.000489275	1.51806	up
	WBGene00009133	510	808	636	189	119	136	4.99719	7.29175	6.16269	1.7714	1.08427	1.33314	4.79e-16	-2.02353	down
	WBGene00009146	79	197	145	426	267	354	1.26689	2.93583	2.32153	6.60978	4.05097	5.74936	2.76e-05	1.43784	up
	WBGene00009156	143	75	99	343	154	303	6.01175	2.78808	4.07881	13.7513	5.86057	12.3922	0.000522841	1.4112	up
	WBGene00009157	63	47	40	96	111	121	3.04027	2.09825	1.90171	4.46261	5.07101	5.90406	0.00348547	1.23658	up
	WBGene00009192	454	871	592	1163	1426	1254	7.86529	13.8939	10.1436	19.2651	23.1158	21.7665	7.18e-07	1.13995	up
	WBGene00009213	28	34	42	117	163	206	0.783705	0.89981	1.1733	3.21622	4.38269	5.94587	3.13e-08	2.34651	up
	WBGene00009215	808	1027	1290	3359	4616	5345	23.5487	27.5674	37.2008	93.6296	125.865	156.111	5.22e-23	2.21547	up
	WBGene00009226	35	48	64	92	111	122	0.435262	0.556977	0.798591	1.11128	1.31476	1.54551	0.00339107	1.26625	up
	WBGene00009259	9668	16553	13121	21446	31124	22276	53.3523	96.042	69.4992	118.646	181.432	123.922	2.5e-07	1.06601	up
	WBGene00009261	207	242	190	0	0	6	3.73099	4.03191	3.39735	0	0	0.09182	1.95e-18	-6.62049	down
	WBGene00009295	112	90	115	245	269	206	1.17457	0.861646	1.18927	2.45693	2.63657	2.16454	2.7e-05	1.29255	up
	WBGene00009304	242	317	257	91	70	133	2.6613	4.11484	2.91172	1.08774	0.861186	1.45037	3.02e-05	-1.35876	down
	WBGene00009331	190	160	218	18	13	41	2.54355	1.96979	2.88568	0.218444	0.155727	0.546053	7.08e-09	-2.87958	down
	WBGene00009355	63	81	85	2	7	16	2.03364	2.4331	2.73019	0.046826	0.202733	0.513894	4.08e-05	-3.06769	down
	WBGene00009371	62	115	90	24	18	24	1.28511	2.19781	1.90579	0.44797	0.340431	0.486681	0.000159048	-1.89396	down
	WBGene00009388	310	927	645	334	178	327	6.24962	17.2083	12.8526	6.42343	3.33991	6.5924	0.00439803	-1.03928	down
	WBGene00009393	839	1702	1297	3472	4900	4392	14.6742	27.3781	22.4308	58.0023	80.0557	76.9939	7.91e-16	1.87422	up
	WBGene00009394	23701	42586	31876	77276	96678	92311	403.955	668.372	537.361	1259.16	1540.75	1575.82	2.21e-17	1.57466	up
	WBGene00009396	3452	6452	4332	10813	15559	13510	65.486	112.726	81.3033	196.155	276.052	256.745	3.97e-14	1.62684	up
	WBGene00009428	46	51	43	131	146	73	0.845156	0.856192	0.780261	2.28628	2.50487	1.33302	0.00129349	1.44122	up
	WBGene00009432	265	365	314	698	916	688	3.99728	4.83223	4.36676	9.34867	11.9999	9.67123	2.78e-10	1.41429	up
	WBGene00009433	816	1176	784	2392	2117	1225	10.795	14.5415	10.202	29.6078	26.0813	17.0688	3.05e-06	1.16768	up
	WBGene00009434	2059	3396	2446	6355	4294	4445	29.1721	44.0974	34.2745	86.002	56.889	63.0764	1.28e-08	1.05059	up
	WBGene00009490	19	33	47	84	58	64	0.402405	0.657484	1.00988	1.76552	1.17747	1.40261	0.0301143	1.16918	up
	WBGene00009573	121	326	288	6	19	21	2.42932	6.05469	5.74175	0.113897	0.350089	0.415265	3.34e-12	-3.8469	down
	WBGene00009577	158	576	387	156	95	102	5.42625	18.2994	13.2198	5.14594	3.05057	3.50748	0.000315077	-1.53483	down
	WBGene00009586	59	68	55	25	29	28	0.845435	0.897946	0.771685	0.335411	0.382562	0.403251	0.0420864	-1.03111	down
	WBGene00009595	1028	1268	879	3091	4498	3038	21.8795	26.7943	18.847	67.7184	96.6081	68.3699	2.32e-18	1.87298	up
	WBGene00009635	384	537	472	1010	984	832	9.03689	11.6411	10.99	22.7489	21.6826	19.6358	3.09e-10	1.14109	up
	WBGene00009636	364	373	313	912	802	824	13.1992	12.4834	11.2413	31.6677	27.2601	29.9836	6.18e-16	1.3833	up
	WBGene00009649	42	55	58	61	170	77	1.16689	1.40673	1.61058	1.61947	4.46482	2.14561	0.0356065	1.13623	up
	WBGene00009653	217	318	318	105	70	178	1.21011	1.63554	1.76067	0.561661	0.365157	0.996886	0.00232842	-1.15991	down
	WBGene00009663	154	322	284	770	934	815	2.1468	4.14011	3.92649	10.2958	12.209	11.4074	4.3e-12	1.86394	up
	WBGene00009686	619	1133	726	1295	1928	1466	8.69436	15.3981	10.6593	17.5915	27.4446	20.6206	1.76e-05	1.06158	up
	WBGene00009700	52	88	60	33	20	33	1.92001	2.98567	2.20624	1.16537	0.664121	1.20748	0.0361676	-1.10088	down
	WBGene00009722	282	730	596	130	103	230	4.03866	9.63736	8.44962	1.76757	1.36828	3.28181	1.99e-05	-1.66567	down
	WBGene00009730	151	552	390	164	99	180	1.37117	3.86393	2.43747	1.25064	0.815508	1.64321	0.00650749	-1.17041	down
	WBGene00009741	424	483	412	1111	995	905	13.3267	13.9575	12.8046	33.3912	29.2478	28.5016	9.19e-16	1.304	up
	WBGene00009773	133	160	228	470	328	473	2.30173	2.54485	3.89851	7.76648	5.29957	8.19772	1.12e-06	1.39256	up
	WBGene00009777	74	175	114	184	338	193	1.28194	2.78295	1.94239	3.03641	5.46862	3.34403	0.00634575	1.1308	up
	WBGene00009779	61	72	65	24	25	35	1.7914	1.96871	1.90713	0.680126	0.658642	1.00923	0.0262036	-1.12056	down
	WBGene00009796	957	1609	1128	2982	3637	3079	33.0936	51.2617	38.6025	98.7112	117.758	106.894	1.92e-15	1.52572	up
	WBGene00009803	82	228	130	456	341	367	2.54184	6.5577	3.99853	13.601	9.96319	11.4714	9.72e-06	1.53643	up
	WBGene00009805	4	41	0	62	105	120	0.081262	0.830518	0	1.30517	2.15773	2.61185	0.00646557	2.8708	up
	WBGene00009809	67	133	95	207	176	179	2.04599	3.74507	2.88587	6.08529	5.06647	5.51198	0.00168458	1.05589	up
	WBGene00009824	129	242	195	911	686	978	2.17968	3.76599	3.24936	14.7111	10.8278	16.5446	5.41e-21	2.30655	up
	WBGene00009835	19	36	56	66	65	102	0.12629	0.223772	0.377772	0.431394	0.41144	0.697326	0.0337048	1.19071	up
	WBGene00009838	8	25	44	78	50	54	0.088551	0.267009	0.502557	0.869248	0.53736	0.648764	0.0490555	1.35624	up
	WBGene00009839	51	53	45	230	126	110	0.811586	0.784978	0.708205	3.53859	1.89437	1.77177	3.07e-05	1.74237	up
	WBGene00009840	80	138	138	226	369	359	0.982905	1.55867	1.67414	2.65233	4.23605	4.42203	6.6e-06	1.55791	up
	WBGene00009843	180	141	184	74	53	86	3.95556	2.84441	3.96638	1.55325	1.08677	1.85927	0.00170455	-1.14805	down
	WBGene00009854	23	99	49	153	110	130	0.390175	1.57636	0.839809	2.5374	1.78863	2.25783	0.00996291	1.34187	up
	WBGene00009877	565	1019	953	1782	1772	1813	8.18041	14.4859	14.4266	26.3508	25.1223	27.054	3.02e-09	1.20768	up
	WBGene00009883	125	358	375	773	759	730	3.7712	9.98368	11.2218	22.4015	21.5153	22.1486	7.11e-06	1.53226	up
	WBGene00009889	99	253	212	21	6	34	1.6491	3.89609	3.49737	0.326081	0.083138	0.556785	2.29e-07	-3.09131	down
	WBGene00009895	1265	1303	1972	1838	3416	3782	40.0585	37.8827	61.568	55.8985	101.486	119.602	8.59e-05	1.11718	up
	WBGene00009902	785	3195	2017	3031	5864	4757	14.3404	53.1311	36.1531	52.4683	99.2694	86.3674	0.0215861	1.35158	up
	WBGene00009903	36	76	71	165	113	147	0.820565	1.59712	1.60254	3.59766	2.40688	3.35468	0.0010297	1.33493	up
	WBGene00009904	115	133	137	11	12	24	2.01957	2.16697	2.38929	0.177152	0.185022	0.409424	5.74e-09	-2.91902	down
	WBGene00009926	2934	4362	4321	904	332	1203	25.2747	34.5966	36.8183	7.44036	2.67048	10.3724	2.22e-05	-2.14953	down
	WBGene00009927	43	78	45	120	93	101	1.39434	2.37345	1.47044	3.77785	2.8764	3.33483	0.0121902	1.04268	up
	WBGene00009943	191	460	443	528	1026	881	2.09928	4.66076	4.8159	5.55232	10.5662	9.71524	0.000228102	1.30261	up
	WBGene00009947	333	449	381	728	636	797	11.6037	14.3971	13.1226	24.2463	20.7122	27.8143	2.71e-08	1.01053	up
	WBGene00009957	205	304	212	814	931	925	5.02139	6.86463	5.14175	19.1073	21.3686	22.7352	6.74e-22	2.01557	up
	WBGene00009958	133	361	351	70	70	97	0.876883	2.96545	3.14854	0.440479	0.428675	0.638844	4.59e-05	-1.7003	down
	WBGene00009971	813	1625	1014	3526	3909	3232	11.9175	22.8017	14.9286	51.3317	54.8006	48.2506	4.15e-16	1.76399	up
	WBGene00009982	3566	5488	6207	371	545	900	149.267	211.561	257.019	14.834	21.3341	37.7063	1.5e-23	-2.9428	down
	WBGene00009983	5422	4703	5879	8	13	135	129.29	103.266	138.645	0.17281	0.284985	3.21275	1.16e-08	-6.57514	down
	WBGene00009995	363	1332	796	508	213	372	18.0716	61.2045	39.2677	24.2142	9.92755	18.5893	0.00781669	-1.0625	down
	WBGene00010041	222	354	226	667	703	622	19.9086	29.2702	20.02	57.274	58.9985	55.9143	2.7e-10	1.44027	up
	WBGene00010049	4052	5917	4726	11241	13074	13094	145.176	195.213	167.463	385.033	437.965	469.865	3.94e-23	1.47513	up
	WBGene00010050	3576	5581	3423	10381	10428	10501	127.086	182.627	120.327	352.705	346.519	373.782	4.93e-18	1.44256	up
	WBGene00010057	76	177	155	52	43	43	0.981747	2.02539	1.92276	0.598273	0.506803	0.55484	0.0012023	-1.43604	down
	WBGene00010059	245	521	343	176	115	176	3.60574	7.08413	4.99948	2.4822	1.57553	2.60019	0.000472514	-1.12382	down
	WBGene00010065	278	457	267	872	651	798	8.81241	13.3439	8.37904	26.4485	19.3162	25.3598	1.01e-08	1.3323	up
	WBGene00010067	0	0	0	313	192	221	0	0	0	6.04601	3.61468	4.47274	3.16e-17	10.4624	up
	WBGene00010084	1165	1967	1614	3779	2853	2912	33.7859	52.54	46.2936	104.793	77.3833	84.6118	2.54e-10	1.12709	up
	WBGene00010086	936	1152	782	2804	3015	2853	37.4654	42.4773	30.9482	107.321	112.895	114.434	5.91e-26	1.71644	up
	WBGene00010124	380	1066	1121	1655	1520	2263	7.61631	19.7062	22.2571	31.7595	28.5335	45.5028	0.000173003	1.21466	up
	WBGene00010133	134	121	150	387	165	351	16.9089	14.1356	18.8021	46.9281	19.59	44.576	0.000441773	1.24613	up
	WBGene00010174	543	1123	713	1508	1491	1593	36.3033	69.2018	47.1769	96.5291	93.3546	106.797	1.6e-06	1.08213	up
	WBGene00010188	142	176	147	423	379	348	4.82675	5.53022	4.95138	13.8059	12.1063	11.9052	3.47e-10	1.42161	up
	WBGene00010189	31	29	20	121	60	83	0.914054	0.812863	0.601022	3.80032	1.84274	2.80946	0.000364449	1.81673	up
	WBGene00010209	262	314	266	93	162	127	4.91639	5.42742	4.93712	1.65708	2.84219	2.38122	0.00164674	-1.01018	down
	WBGene00010234	1231	1023	1015	2606	1247	2308	29.7614	22.7695	24.2795	60.2438	28.1992	55.901	3.79e-05	1.00296	up
	WBGene00010238	1044	1388	961	3907	5404	3981	16.9457	20.7463	15.4332	60.6534	82.0679	64.7616	1.79e-26	2.10052	up
	WBGene00010267	131	159	118	8	6	0	2.78322	3.11194	2.48736	0.160923	0.11981	0	4.17e-12	-4.75289	down
	WBGene00010285	65	74	101	5	5	23	2.05245	2.14555	3.15458	0.148957	0.1444	0.701024	0.000194598	-2.7512	down
	WBGene00010296	542	659	616	4562	2997	3297	10.2119	11.4288	11.4892	82.2603	52.8408	62.2703	8.76e-62	2.68499	up
	WBGene00010330	60	112	107	17	33	29	1.57091	2.7238	2.79261	0.423355	0.817047	0.746888	0.00168665	-1.68046	down
	WBGene00010336	331	665	491	849	1111	955	3.52379	6.51976	5.16391	8.64501	11.0661	10.1826	1.06e-05	1.10957	up
	WBGene00010340	322	567	436	750	1044	725	3.18027	5.15668	4.25806	7.0839	9.64841	7.17444	3.13e-05	1.06417	up
	WBGene00010341	248	321	265	760	510	470	2.83031	3.38944	3.00217	8.32531	5.4616	5.38592	6.57e-07	1.16983	up
	WBGene00010342	46	53	55	141	90	81	0.463428	0.484995	0.546331	1.3567	0.842346	0.815749	0.00743623	1.12233	up
	WBGene00010383	664	1079	892	1449	1896	1651	13.5006	19.7261	16.283	25.1177	35.931	29.9437	2.23e-07	1.05549	up
	WBGene00010411	94	248	127	675	433	651	1.3949	3.40562	1.86301	9.62144	6.02632	9.71666	1.53e-09	2.03657	up
	WBGene00010434	36	75	57	123	148	130	0.26487	0.51713	0.586037	0.881468	1.03878	0.973488	0.000604775	1.38993	up
	WBGene00010440	3583	3746	4079	12219	8867	10368	164.64	158.505	185.408	536.835	381.044	477.229	1.08e-34	1.56747	up
	WBGene00010442	83	106	68	23	24	37	1.78402	2.16583	1.46025	0.486961	0.493627	0.795801	0.00268848	-1.4932	down
	WBGene00010456	1707	2984	3331	5269	4912	6184	20.7434	36.9454	41.6137	62.2236	60.1561	83.7737	6.16e-08	1.15138	up
	WBGene00010468	45	65	129	0	0	12	1.82997	2.44182	5.24987	0	0	0.456302	0.000304071	-4.20378	down
	WBGene00010470	705	812	574	9574	6445	6390	16.1461	17.1304	13.0128	209.886	138.175	146.759	5.16e-87	3.52819	up
	WBGene00010488	446	467	526	1064	991	849	9.826	9.47586	11.4596	22.4414	20.4351	18.7406	2.37e-10	1.12405	up
	WBGene00010503	592	926	871	1584	1494	1423	9.52974	13.7165	13.8584	24.3791	22.4862	22.9431	5.21e-09	1.03584	up
	WBGene00010514	81	80	69	19	14	14	3.56508	3.22545	3.00535	0.797589	0.576108	0.577726	3.36e-05	-2.18555	down
	WBGene00010516	214	102	138	16	25	27	9.78383	4.27264	6.23265	0.697506	1.04582	1.234	2.52e-07	-2.6408	down
	WBGene00010538	62	67	77	138	101	144	1.81685	1.81027	2.36694	3.98455	3.0403	4.46388	0.0053818	1.00075	up
	WBGene00010545	468	835	513	1412	2285	1528	8.36656	13.7875	9.0851	24.2028	38.3381	27.4563	3.12e-10	1.66845	up
	WBGene00010571	91	122	129	227	236	250	1.54204	1.90433	2.1601	3.68053	3.74273	4.24251	2.83e-05	1.17922	up
	WBGene00010573	738	2566	2073	30	26	92	6.15673	19.8741	17.2181	0.14033	0.178285	0.683842	9.07e-12	-5.04539	down
	WBGene00010597	243	564	333	1031	1346	1112	21.107	45.1473	28.639	85.7743	109.464	96.8534	2.7e-10	1.75791	up
	WBGene00010605	7762	13413	11064	28452	30787	29509	108.174	172.145	152.517	379.107	401.225	411.932	9.32e-22	1.59048	up
	WBGene00010658	553	746	841	2593	2348	2179	7.38546	9.11316	11.2486	33.1841	29.3573	29.5435	5.85e-27	1.85052	up
	WBGene00010659	791	1603	783	3006	2311	1790	16.3713	30.5344	16.0254	59.483	44.7204	37.0975	1.26e-06	1.29037	up
	WBGene00010660	2313	4547	2318	7598	10265	6981	29.8715	55.1934	29.6056	93.719	123.819	90.2172	1.89e-10	1.58053	up
	WBGene00010673	222	358	378	24	17	27	1.80326	2.97069	3.4481	0.126106	0.087476	0.147252	3.55e-23	-3.69956	down
	WBGene00010684	14	56	37	60	94	93	0.172616	0.63601	0.401803	0.650211	0.974266	1.15468	0.0214972	1.36083	up
	WBGene00010703	188	490	355	98	104	186	1.40511	3.35503	2.63146	0.666456	0.6908	1.32624	0.00148353	-1.27509	down
	WBGene00010705	77	216	116	435	258	207	1.10692	2.85622	1.64148	5.98698	3.47319	2.98276	0.00218352	1.26507	up
	WBGene00010706	52	153	90	368	229	244	0.740539	2.01787	1.26965	5.05631	3.07175	3.5173	3.56e-05	1.6398	up
	WBGene00010714	63	153	119	25	26	25	0.559461	1.26047	1.05772	0.210897	0.214976	0.2214	6.03e-05	-2.00503	down
	WBGene00010722	64	144	110	62	17	42	0.604871	1.25673	1.0394	0.565398	0.151714	0.410959	0.0227414	-1.28752	down
	WBGene00010738	624	3835	2758	292	95	494	4.11892	23.3232	18.0146	1.83862	0.58335	3.26134	0.000880058	-2.90201	down
	WBGene00010740	180	216	212	588	353	262	12.1362	13.4425	14.1542	37.9985	22.304	17.7253	0.000562531	1.08692	up
	WBGene00010745	811	1016	705	2655	1079	1154	15.7246	18.1311	13.5088	49.2094	19.5544	22.3995	0.00046024	1.04379	up
	WBGene00010746	10	18	20	94	162	129	0.189617	0.316371	0.393314	1.79476	3.01354	2.58175	7.46e-10	3.13957	up
	WBGene00010747	23	143	96	161	281	158	0.297474	1.7669	1.27551	2.11002	3.54395	2.14608	0.0165125	1.36278	up
	WBGene00010749	283	592	353	1244	1370	713	3.91602	7.55284	4.82724	16.4806	17.7493	9.89562	2.86e-07	1.57641	up
	WBGene00010752	51	18	37	103	93	82	1.80964	0.584806	1.31654	3.55506	3.11678	2.96239	0.00622172	1.47602	up
	WBGene00010769	1055	874	1448	1993	2108	2448	18.6349	14.2113	25.295	33.6675	34.8292	43.3201	1.29e-06	1.06231	up
	WBGene00010793	5257	8633	6833	15189	17570	17160	117.826	178.19	151.489	325.521	368.3	385.292	1.47e-17	1.39857	up
	WBGene00010795	58	87	62	183	157	189	1.29048	1.82809	1.39221	3.87293	3.26104	4.46557	6.37e-06	1.47292	up
	WBGene00010822	216	299	295	481	1241	916	1.96888	2.50982	2.66398	4.19713	10.5938	8.37136	6.71e-08	1.84616	up
	WBGene00010830	118	348	306	5	4	10	0.814321	2.16677	1.75818	0.017987	0.017466	0.04521	4.49e-19	-5.21119	down
	WBGene00010833	39	247	92	122	404	413	1.02296	6.04525	2.40965	3.09269	10.0384	10.9819	0.0136573	1.49767	up
	WBGene00010835	198	480	401	34	22	23	2.1467	4.8031	4.30248	0.352223	0.216339	0.250187	2.28e-19	-3.6466	down
	WBGene00010850	615	1379	848	1500	3903	1964	3.72913	7.77447	5.0634	8.77484	22.3401	12.0704	0.00590886	1.5371	up
	WBGene00010859	18	46	25	71	88	77	0.25506	0.622242	0.350867	0.993864	1.20762	1.13187	0.00346516	1.54928	up
	WBGene00010870	458	464	384	993	856	657	11.4158	10.6716	9.48407	23.7063	19.9855	16.4129	7.38e-07	1.04936	up
	WBGene00010873	144	186	187	321	320	322	1.93327	2.29632	2.48866	4.13225	4.02632	4.34285	1.61e-05	1.01528	up
	WBGene00010877	1318	929	681	3148	1493	1444	21.1932	13.7583	10.8359	48.4188	22.4591	23.2584	0.00031204	1.13576	up
	WBGene00010901	2510	4183	3353	7576	9481	8345	61.242	93.9719	80.9101	176.716	216.3	203.932	2.76e-16	1.47101	up
	WBGene00010902	754	1000	784	2241	1723	1947	11.778	14.3792	12.1088	33.4563	25.1623	30.4498	5.49e-20	1.33336	up
	WBGene00010904	2899	5529	2792	21988	30510	24279	37.886	66.5473	36.0915	274.792	372.943	317.882	3.23e-35	2.91776	up
	WBGene00010943	694	1091	837	2566	2308	2482	15.7912	23.6329	15.1292	45.8548	51.9635	60.8989	1.14e-24	1.61048	up
	WBGene00010945	163	258	257	542	354	409	2.31739	3.37868	3.61572	7.37431	4.71012	5.835	5.32e-05	1.05676	up
	WBGene00010959	26524	16425	17987	47862	28329	41593	671.656	382.968	450.493	1158.65	670.741	1054.87	4.63e-06	1.0347	up
	WBGene00010961	360	119	135	722	252	405	9.02694	2.7283	3.34879	17.3184	5.89622	10.1634	0.0117265	1.21976	up
	WBGene00010962	61990	54052	53599	131168	86884	110021	1775.11	1425.22	1518.05	3590.78	2326.3	3155.39	5.63e-12	1.04846	up
	WBGene00010966	222	110	84	550	213	399	14.5944	6.61332	5.44029	34.5813	13.0891	26.2898	0.000511287	1.54965	up
	WBGene00010972	91	179	176	351	259	217	2.19011	3.9551	4.17977	8.06387	5.81384	5.2282	0.0028382	1.01044	up
	WBGene00010977	132	153	87	390	409	248	3.22024	3.43999	2.09664	9.14115	9.37299	6.07536	1.21e-06	1.61295	up
	WBGene00010980	19	30	31	63	141	80	0.573115	0.835073	0.928271	1.82699	3.98999	2.42234	0.000329873	1.97079	up
	WBGene00010983	194	246	250	432	567	470	1.98642	2.3209	2.53958	4.23894	5.44773	4.8385	4.09e-07	1.21492	up
	WBGene00010998	159	277	235	593	551	469	1.60365	2.57939	2.35683	5.73155	5.21819	4.74439	1.42e-08	1.38983	up
	WBGene00011003	72	205	122	400	334	240	1.38369	3.661	2.33729	7.43485	6.05663	4.65558	0.000195403	1.42354	up
	WBGene00011006	1143	1575	1190	2449	2632	2295	15.231	19.332	15.6826	31.2146	32.8129	30.6375	1.48e-11	1.04033	up
	WBGene00011009	4	8	3	205	82	96	0.05271	0.096022	0.041218	2.79239	1.0847	1.35828	4.42e-13	4.77709	up
	WBGene00011019	133	307	220	87	76	68	4.73463	10.0635	7.72401	2.95261	2.50312	2.39336	0.000221963	-1.3832	down
	WBGene00011020	86	189	155	69	28	71	1.5786	3.1981	2.81704	1.20912	0.466714	1.29435	0.0106901	-1.24194	down
	WBGene00011072	72	183	133	73	34	63	3.53625	8.33308	6.48554	3.42146	1.56915	3.08833	0.0264641	-1.07094	down
	WBGene00011083	170	233	225	517	512	651	4.9361	6.24065	6.4534	14.3748	13.9215	18.943	7.17e-12	1.53869	up
	WBGene00011099	10	34	28	60	61	60	0.155147	0.522452	0.460419	0.975795	0.97148	1.02543	0.0155837	1.46757	up
	WBGene00011105	460	726	577	1639	2159	2098	8.59934	13.4478	10.3581	28.5887	36.4259	38.3666	2.25e-20	1.87335	up
	WBGene00011107	345	560	618	90	39	44	2.43622	3.64497	4.32089	0.605976	0.251272	0.30976	8.06e-17	-3.03444	down
	WBGene00011166	36	155	122	192	364	420	0.524819	2.12907	1.7933	2.73163	5.07492	6.27383	0.000282538	1.79774	up
	WBGene00011180	50	88	56	105	160	102	0.949599	1.64522	1.09913	1.91383	2.83695	1.94837	0.0133603	1.05964	up
	WBGene00011181	700	1095	825	1693	2090	1957	34.6308	49.7134	40.4424	80.128	96.2803	96.9531	2.06e-11	1.26202	up
	WBGene00011184	204	240	150	500	532	433	8.58064	9.29973	6.25126	20.1419	20.9598	18.288	1.78e-08	1.4223	up
	WBGene00011190	588	1029	570	3890	3437	3106	17.2294	27.7798	16.5079	109.013	94.2066	91.1898	1.47e-30	2.38143	up
	WBGene00011213	143	214	198	367	473	406	3.01044	4.15719	4.16991	7.58824	9.31767	8.58118	5.62e-07	1.29526	up
	WBGene00011222	3560	4965	4039	9228	8120	8423	67.3751	86.5269	75.604	166.97	143.685	159.667	9.17e-23	1.15497	up
	WBGene00011231	297	169	130	500	240	406	7.309	3.83002	3.16177	11.7511	5.5122	9.98771	0.00872067	1.02026	up
	WBGene00011235	598	652	1040	111	86	97	5.99079	6.01477	10.3043	1.06203	0.801574	0.972694	3.67e-24	-2.85541	down
	WBGene00011244	50	364	152	97	36	68	1.65699	11.3057	5.05935	3.10602	1.12891	2.28857	0.0316143	-1.35407	down
	WBGene00011278	97	206	140	9	24	15	1.96042	3.86459	2.81778	0.170424	0.44814	0.289623	1.85e-08	-3.05473	down
	WBGene00011287	242	194	184	87	62	135	3.45299	2.56315	2.56806	1.15939	0.950644	1.93364	0.00737763	-1.02823	down
	WBGene00011289	94	582	363	168	85	136	4.32267	24.6409	16.5098	7.35424	3.62213	6.23488	0.0143528	-1.28	down
	WBGene00011293	74	92	112	381	124	178	1.39035	1.58502	1.8605	6.32436	1.99492	3.06287	0.00158196	1.38442	up
	WBGene00011340	69	92	126	229	177	162	0.84059	1.03739	1.52059	2.67712	2.02257	1.98328	0.00181828	1.09532	up
	WBGene00011361	266	348	351	848	581	537	0.690047	0.83237	0.902677	2.10956	1.41423	1.39854	7.34e-07	1.13527	up
	WBGene00011364	194	296	255	751	568	872	1.92864	2.71617	2.51343	7.15599	5.30037	8.70887	3.76e-13	1.67243	up
	WBGene00011382	63	182	176	56	23	60	0.549381	1.46342	1.51093	0.46195	0.177502	0.518491	0.00677333	-1.48131	down
	WBGene00011400	46	125	77	27	12	18	0.772795	1.95127	1.29126	0.433501	0.188576	0.303273	0.000906949	-1.99901	down
	WBGene00011404	368	551	358	1080	1020	933	5.92018	8.16255	5.70011	16.6221	15.3614	15.0517	3.48e-12	1.37128	up
	WBGene00011407	426	766	586	1301	1788	1788	5.87481	9.73719	7.9956	17.1735	23.0883	24.7322	6.47e-12	1.59186	up
	WBGene00011417	37	92	65	133	141	115	0.839485	1.95589	1.49367	2.95555	3.04427	2.67571	0.00730041	1.14035	up
	WBGene00011423	1488	2355	2071	4660	5382	4745	16.3303	23.8123	22.4948	48.9152	55.2613	52.1814	1.15e-17	1.45062	up
	WBGene00011433	150	218	159	83	46	102	1.49609	1.99762	1.78317	0.784654	0.426135	1.18457	0.00574546	-1.07883	down
	WBGene00011475	243	130	178	555	238	431	4.48789	2.20978	3.24793	9.79174	4.11053	7.97651	0.000939839	1.22558	up
	WBGene00011486	330	1055	947	1595	1684	1912	8.40147	24.7468	23.8823	38.8619	40.1288	48.8238	5.96e-05	1.29416	up
	WBGene00011487	6988	10974	9436	15803	21950	19579	103.062	148.976	137.504	223.635	304.085	290.436	7.95e-11	1.19846	up
	WBGene00011522	1053	1980	2072	603	328	694	2.16358	3.70713	4.19593	1.16343	0.608834	1.38896	1.49e-07	-1.53834	down
	WBGene00011524	61	197	187	36	27	41	0.852269	2.53365	2.58218	0.469168	0.348249	0.559913	0.000176756	-1.96645	down
	WBGene00011530	317	338	385	9	5	61	1.51563	1.48815	1.82098	0.036862	0.018116	0.288417	5.86e-08	-3.68774	down
	WBGene00011548	79	171	208	2	0	10	2.08786	3.91238	5.5248	0.042967	0	0.227488	2.53e-10	-5.13693	down
	WBGene00011561	3604	4301	3962	9573	7611	8426	130.794	143.739	142.219	332.204	258.317	306.323	2.17e-32	1.2207	up
	WBGene00011564	584	1008	765	1460	1912	1544	7.313	11.5163	9.2011	21.429	22.6728	19.6171	2.87e-08	1.19556	up
	WBGene00011571	4376	5877	5377	11198	11017	11810	145.46	179.868	176.77	355.858	342.441	393.197	2.58e-26	1.24192	up
	WBGene00011590	388	578	617	72	63	117	5.33025	7.44084	8.4491	0.939779	0.807375	1.60096	1.13e-15	-2.5332	down
	WBGene00011594	82	107	92	8	5	4	0.944089	1.13165	1.04076	0.077852	0.044768	0.038637	1.2e-10	-3.93554	down
	WBGene00011616	47	27	22	124	74	86	1.32813	0.713391	0.625453	3.39198	1.99369	2.47735	0.0015101	1.64923	up
	WBGene00011668	2714	4903	3367	5500	8847	8422	115.358	191.925	141.552	223.517	351.636	358.561	2.92e-07	1.19318	up
	WBGene00011670	100	67	117	253	117	187	1.62916	1.01032	1.89155	3.9627	1.79185	3.07592	0.00954011	1.05434	up
	WBGene00011672	42	306	146	1276	2091	1133	0.547231	3.72913	1.90718	16.1936	25.9546	15.0601	8.02e-06	3.36311	up
	WBGene00011673	19	26	25	49	86	58	0.232629	0.294713	0.304089	0.582394	1.00229	0.72921	0.00407418	1.59683	up
	WBGene00011684	117	268	174	273	399	363	1.81286	3.84056	2.67438	4.05483	5.8044	5.6548	0.0022398	1.03315	up
	WBGene00011707	27	45	43	107	137	166	1.08981	1.64773	1.89803	4.11944	5.50841	6.93413	3.65e-06	1.96226	up
	WBGene00011708	131	401	298	144	47	127	4.34298	12.2903	9.79726	4.58741	1.44352	4.20951	0.00870078	-1.26736	down
	WBGene00011718	163	339	201	685	322	435	2.38616	4.56732	2.91349	9.59246	4.41014	6.37655	0.000562063	1.15118	up
	WBGene00011725	97	174	176	147	368	361	1.70078	2.78963	2.99528	2.45839	6.07226	6.37877	0.00850899	1.1154	up
	WBGene00011736	458	1193	1069	372	353	421	2.55266	6.12246	5.89619	1.98723	1.83615	2.35804	0.000271716	-1.11346	down
	WBGene00011737	1690	2311	1849	5223	6077	4303	17.248	21.6344	18.4911	50.1729	57.7376	44.2718	6.76e-19	1.54153	up
	WBGene00011757	47	112	75	32	32	26	0.528669	1.1716	0.841992	0.339625	0.338142	0.286153	0.0184877	-1.24292	down
	WBGene00011763	503	1272	1128	358	199	416	4.50002	10.0498	9.47001	2.95768	1.62788	3.5795	2.02e-05	-1.45562	down
	WBGene00011770	37	44	35	90	76	77	0.692064	0.770761	0.653935	1.64749	1.36058	1.46447	0.00608497	1.1798	up
	WBGene00011796	140	194	210	26	12	21	2.20013	2.81914	3.28103	0.385886	0.164835	0.32415	1.14e-12	-3.09902	down
	WBGene00011798	32	37	78	149	309	265	0.49799	0.533428	1.19742	2.2324	4.5322	4.15791	3.45e-07	2.42721	up
	WBGene00011800	83	106	153	1118	1852	1175	1.33913	1.58515	2.45552	17.4352	28.2465	19.1938	1.15e-35	3.72957	up
	WBGene00011829	70	124	92	204	154	188	1.2863	2.10963	1.69162	3.61556	2.66814	3.50573	0.00128701	1.05311	up
	WBGene00011836	115	101	92	39	23	40	1.14811	0.920717	0.908217	0.370206	0.211592	0.391494	0.000956132	-1.49681	down
	WBGene00011844	47	313	59	343	963	699	0.874081	5.37958	1.08824	6.11526	16.8143	13.0761	0.00628245	2.45539	up
	WBGene00011856	7627	12603	9094	25994	24823	26869	215.867	328.482	254.593	703.396	656.959	761.7	4.41e-24	1.5317	up
	WBGene00011880	283	2023	1458	325	199	357	2.21114	14.5835	11.2858	2.42735	1.4513	2.79842	0.00784202	-1.95369	down
	WBGene00011888	107	179	148	82	43	75	1.58518	2.44714	2.18127	1.16737	0.587678	1.11272	0.0117378	-1.00597	down
	WBGene00011893	536	861	793	1472	2213	1679	3.15059	4.66418	4.61533	8.28127	12.1735	9.89591	6.96e-10	1.42778	up
	WBGene00011936	947	1674	1497	2506	3044	2653	17.6933	28.7998	27.663	44.7935	53.2255	49.6785	3e-08	1.12647	up
	WBGene00011957	41	73	46	315	290	325	1.32254	2.19034	1.47121	9.85867	8.86623	10.6316	4.34e-18	2.66376	up
	WBGene00011984	109	131	101	316	430	295	3.01342	3.56577	2.85201	8.75182	11.4407	7.93093	3.2e-09	1.73643	up
	WBGene00012013	113	142	108	398	180	226	1.47901	1.72229	1.404	5.01177	2.21457	2.97136	0.000332404	1.24581	up
	WBGene00012028	17	32	42	64	72	61	0.371884	0.659664	0.919594	1.37118	1.50253	1.36408	0.0231691	1.24059	up
	WBGene00012032	291	576	545	29	28	29	3.14041	5.73488	5.83494	0.296205	0.281811	0.311548	2.22e-29	-3.90997	down
	WBGene00012099	75	144	98	59	21	32	1.09683	1.966	1.40872	0.835318	0.276328	0.463589	0.00764382	-1.39365	down
	WBGene00012101	117	107	67	342	382	277	4.05938	3.40936	2.31299	11.3957	12.449	9.68442	5.57e-09	1.89656	up
	WBGene00012123	79	557	272	27	4	20	3.69413	24.0155	12.5712	1.16734	0.157282	0.916899	5.53e-09	-4.02524	down
	WBGene00012125	177	666	496	183	109	182	1.32824	4.9084	3.77323	1.34914	0.791067	1.42165	0.00119912	-1.36652	down
	WBGene00012134	796	1796	1306	2194	3456	3004	10.9296	22.7049	17.7283	28.7982	44.365	41.3026	1.14e-06	1.29683	up
	WBGene00012139	664	622	620	2195	932	1007	4.98614	4.17608	4.53612	15.9485	6.63553	8.02026	2.84e-05	1.20337	up
	WBGene00012140	5937	5206	4323	15679	10118	9740	193.763	159.099	139.234	487.829	307.349	342.274	2.53e-11	1.29646	up
	WBGene00012144	3592	6823	5277	19932	23265	18985	53.1149	92.9007	77.179	281.764	321.663	281.162	9.58e-28	2.12128	up
	WBGene00012162	70	105	110	206	160	170	1.0641	1.48578	1.66694	3.03179	2.30166	2.61901	0.0014376	1.02601	up
	WBGene00012185	969	1639	1221	6206	4142	4662	19.5389	30.4311	24.3502	119.66	78.1063	94.1779	1.54e-29	2.08759	up
	WBGene00012186	2941	5310	5315	396	134	772	8.46801	14.2288	13.6248	0.855252	0.282404	2.17987	5.78e-07	-3.27251	down
	WBGene00012202	162	346	338	502	683	704	1.97005	3.87457	4.06782	5.84304	7.78127	8.58359	2.37e-05	1.29575	up
	WBGene00012212	68	87	52	144	136	134	5.70653	6.737	4.32557	11.584	10.7364	11.2878	0.00185414	1.11887	up
	WBGene00012217	171	352	208	348	906	707	5.08559	9.94068	5.88657	9.77553	25.1565	21.6486	3.71e-05	1.57988	up
	WBGene00012224	29	35	31	137	95	95	0.525173	0.584249	0.565551	2.40135	1.62342	1.74059	7.66e-06	1.891	up
	WBGene00012251	471	1111	756	1760	2114	1981	9.83691	21.3776	15.6299	35.1842	41.3359	41.4812	7.2e-09	1.46535	up
	WBGene00012253	4426	12727	6628	18654	24245	20140	93.1831	246.724	138.007	375.441	477.284	424.679	0.000298765	1.55805	up
	WBGene00012255	794	1525	1156	106	70	278	14.0653	24.9174	20.3269	1.78637	1.16491	4.94666	1.75e-11	-2.81364	down
	WBGene00012256	1372	2423	2291	117	56	411	13.9673	22.7265	23.0751	1.1379	0.525021	4.19085	5.02e-05	-3.26582	down
	WBGene00012257	987	2172	1945	116	49	267	15.618	31.6659	30.4615	1.74212	0.716075	4.23161	8.82e-07	-3.44478	down
	WBGene00012261	1989	3835	3595	347	159	721	21.2779	37.781	38.0467	3.54115	1.58158	7.71629	6.31e-06	-2.82576	down
	WBGene00012289	138	400	285	128	94	112	1.83505	4.91895	3.76896	1.62465	1.17232	1.48919	0.00266427	-1.16902	down
	WBGene00012324	371	1004	630	875	1412	1349	4.91449	12.249	8.2572	11.0849	17.4968	17.8937	0.00148965	1.01038	up
	WBGene00012339	890	1302	1213	2380	2289	2328	17.5267	23.6048	23.6348	44.8163	42.1657	45.9243	1.34e-14	1.16001	up
	WBGene00012358	1742	2025	1702	4189	4296	3549	37.4422	40.0908	36.1998	86.1182	86.361	76.4367	6.23e-20	1.25539	up
	WBGene00012407	1470	3104	2310	5074	7782	6226	19.0483	37.0494	29.6139	62.8923	94.3384	80.848	3.9e-11	1.61533	up
	WBGene00012429	95	71	70	0	4	3	2.81425	1.94209	2.05943	0	0.097555	0.068068	5.94e-09	-4.95469	down
	WBGene00012433	345	365	297	92	66	95	6.35558	6.20101	5.41146	1.61774	1.12795	1.73968	8.75e-12	-1.88607	down
	WBGene00012462	914	973	761	1893	1839	1304	18.8817	18.5092	15.5361	37.3852	35.5167	26.9665	9.56e-08	1.0415	up
	WBGene00012464	326	534	453	550	1343	835	5.30357	8.01072	7.30946	8.56774	20.4868	13.6319	0.000312743	1.20351	up
	WBGene00012478	269	921	591	283	196	304	2.84982	9.00695	6.20266	2.87275	1.94548	3.23398	0.00481898	-1.04992	down
	WBGene00012491	42	93	97	202	217	223	0.293614	0.604045	0.677492	1.37108	1.44063	1.5916	2.34e-05	1.59863	up
	WBGene00012494	219	197	166	459	336	493	3.20553	2.58317	2.38613	6.27345	4.45557	7.14765	8.79e-07	1.24801	up
	WBGene00012531	518	741	702	2919	1621	2101	4.38981	5.78043	5.88613	23.658	12.8511	17.838	3.66e-19	1.86585	up
	WBGene00012532	205	282	228	593	565	514	4.62804	5.86339	5.09709	12.8076	11.9283	11.6249	2.67e-11	1.34518	up
	WBGene00012540	110	149	156	0	0	16	3.77264	4.71176	5.28055	0	0	0.544052	0.0182519	-4.5822	down
	WBGene00012582	139	142	173	277	472	431	1.89293	1.78126	2.333	3.61346	6.02478	5.89834	1.34e-06	1.50229	up
	WBGene00012588	92	134	89	207	193	211	1.70241	2.29312	1.63811	3.69909	3.37135	3.94504	0.000297793	1.07714	up
	WBGene00012592	447	738	676	1541	943	974	7.71275	11.7401	11.5552	25.4583	15.2314	16.8552	1.78e-05	1.00574	up
	WBGene00012605	16	30	17	54	51	49	0.379073	0.640053	0.390233	1.21291	1.12843	1.15399	0.0138162	1.4176	up
	WBGene00012615	2688	4854	3372	5700	8704	6565	162.335	268.94	199.339	328.914	487.188	391.813	1.25e-06	1.08361	up
	WBGene00012622	35	24	27	58	68	61	0.790358	0.506607	0.59141	1.31012	1.56662	1.41821	0.0178726	1.22735	up
	WBGene00012624	133	194	156	212	421	350	2.50707	3.38243	2.92111	3.83606	7.45592	6.63491	0.000661694	1.16394	up
	WBGene00012628	148	171	155	74	66	59	4.56169	4.53164	4.28447	1.95196	1.89288	1.8311	0.000519043	-1.13891	down
	WBGene00012634	164	201	165	648	740	640	5.91949	6.66875	5.87748	22.3946	25.0099	23.1734	4.61e-23	2.05732	up
	WBGene00012635	87	103	126	34	14	26	1.12395	1.2208	1.61588	0.41415	0.166867	0.333576	6.75e-05	-1.99684	down
	WBGene00012648	720	1450	1287	165	122	425	8.14383	15.1042	14.4014	1.7747	1.28571	4.81555	1.21e-07	-2.15601	down
	WBGene00012683	7	124	23	1167	1134	886	0.11016	2.07385	0.398239	20.3716	19.365	16.1998	5.71e-06	4.55384	up
	WBGene00012699	128	133	159	464	327	272	1.75895	1.69064	2.16635	6.12157	4.22365	3.75319	5.23e-07	1.44281	up
	WBGene00012747	3086	3650	3559	7729	7417	7074	62.4003	67.9662	71.1872	149.438	140.251	143.295	4.42e-31	1.22535	up
	WBGene00012763	108	221	186	81	50	77	0.966205	1.7388	1.54561	0.681762	0.370319	0.640832	0.00263452	-1.18859	down
	WBGene00012782	1646	4235	3173	6381	6566	6495	25.1551	59.615	47.9747	93.2518	93.852	99.4366	4.34e-07	1.24071	up
	WBGene00012810	43	106	79	209	234	175	0.725185	1.61711	1.29643	3.34196	3.65299	2.91538	4.79e-05	1.57611	up
	WBGene00012814	128	496	657	31	29	38	0.594042	2.33893	3.32713	0.144598	0.11738	0.182568	3.5e-12	-3.57545	down
	WBGene00012834	1323	1864	1414	3669	3795	3223	26.1827	33.9648	27.6729	69.4082	70.2153	63.8831	9.53e-19	1.33946	up
	WBGene00012853	447	562	508	249	141	269	16.9885	19.6642	19.0984	9.04095	4.98417	10.2304	4.44e-05	-1.09718	down
	WBGene00012857	95	145	175	76	55	39	1.22737	1.72256	2.24166	0.932364	0.665483	0.500796	0.00683719	-1.17489	down
	WBGene00012866	145	210	130	441	369	393	3.84324	5.21418	3.32825	11.2538	9.03209	10.3686	1.13e-08	1.42962	up
	WBGene00012878	1330	803	815	2012	2157	1815	63.8999	35.5153	38.7106	92.4205	96.8831	87.3338	4.23e-06	1.12037	up
	WBGene00012886	29	38	32	70	66	75	0.938739	1.14648	1.04832	2.21643	2.03231	2.48178	0.00867103	1.20922	up
	WBGene00012891	159	365	385	145	64	132	1.35457	2.43684	2.67477	1.0477	0.701885	1.64872	0.00180422	-1.30221	down
	WBGene00012910	54	106	31	232	307	246	2.1292	3.84377	1.17306	8.72075	11.3048	9.71033	6.78e-07	2.18317	up
	WBGene00012917	118	181	176	57	14	37	1.03601	1.47167	1.53547	0.476574	0.112356	0.320624	7e-05	-2.04196	down
	WBGene00012922	109	93	85	281	158	204	1.50958	1.1771	1.16237	3.73107	2.04893	2.8334	0.000171368	1.25757	up
	WBGene00012939	129	201	189	42	40	55	1.64265	2.36468	2.38285	0.506809	0.47686	0.692194	1.51e-06	-1.8001	down
	WBGene00012942	161	390	554	33	12	19	3.31752	7.43241	11.3272	0.652921	0.220687	0.379105	2.84e-15	-4.0027	down
	WBGene00012961	54	364	58	787	1071	614	0.868625	5.42152	0.912527	12.162	16.203	9.95163	0.00308045	2.5608	up
	WBGene00013007	195	526	489	7	59	90	3.4933	8.66886	8.66646	0.113608	0.973459	1.60171	1.93e-05	-2.79699	down
	WBGene00013008	228	432	275	736	662	581	7.93695	13.242	9.00207	23.1463	20.4664	19.3125	1.05e-06	1.21005	up
	WBGene00013009	37	52	52	132	189	174	0.837776	1.09617	1.17194	2.91493	4.07123	4.01178	3.56e-07	1.93985	up
	WBGene00013035	1608	2405	2311	3872	5139	4389	32.6075	44.6739	46.055	74.566	97.3416	88.3619	7.46e-11	1.21337	up
	WBGene00013073	58	62	83	214	133	177	0.607772	0.597014	0.865689	2.15601	1.30614	1.86579	3.7e-05	1.46915	up
	WBGene00013091	42	93	63	141	277	343	0.715993	1.46309	1.07441	2.32301	4.47219	5.91774	2.55e-06	2.08862	up
	WBGene00013107	20	40	33	73	51	77	0.238981	0.433645	0.3875	0.830481	0.566459	0.916002	0.0174095	1.23177	up
	WBGene00013118	343	650	612	753	1169	998	3.75854	6.89111	6.77856	8.14456	12.59	11.4446	0.000260758	1.00237	up
	WBGene00013135	237	254	265	117	101	118	1.73128	1.71241	1.91768	0.81654	0.692024	0.865495	5.43e-05	-1.06001	down
	WBGene00013136	858	1269	1069	2330	2443	2195	15.6827	21.3496	19.3172	40.7181	41.7541	40.1921	1.73e-15	1.24879	up
	WBGene00013171	77	148	93	5	0	4	0.938532	1.80519	1.09879	0.047088	0	0.043823	6.52e-11	-5.03196	down
	WBGene00013173	268	256	253	2	2	13	3.09352	2.70863	3.11892	0.01785	0.020898	0.148752	3.23e-20	-5.40642	down
	WBGene00013180	67	123	157	41	43	34	1.12267	1.8936	2.59964	0.653346	0.668871	0.567072	0.00269792	-1.43103	down
	WBGene00013197	227	435	314	815	871	640	3.89211	6.87726	5.22375	13.2042	13.9731	10.7766	4.88e-08	1.3854	up
	WBGene00013203	191	314	261	557	453	407	4.69755	6.69545	6.34569	12.6175	10.1416	9.89519	2.91e-05	1.00728	up
	WBGene00013207	148	150	159	394	290	255	2.93218	2.7418	3.12185	7.49546	5.40494	5.07509	1.94e-05	1.14324	up
	WBGene00013215	32	125	85	187	162	216	0.475007	1.71561	1.25454	2.67333	2.25657	3.2418	0.0032263	1.36353	up
	WBGene00013257	256	188	219	592	491	560	6.47467	4.37972	5.46829	14.3596	11.6425	14.2299	1.47e-09	1.40833	up
	WBGene00013280	41	37	29	137	52	67	1.05075	0.875304	0.740037	3.40014	1.24955	1.73073	0.0125405	1.34383	up
	WBGene00013297	1784	3155	2643	5094	3961	5341	54.4724	88.6907	79.8043	148.687	113.081	163.322	1.37e-08	1.04622	up
	WBGene00013331	109	89	217	26	22	40	1.26708	0.789827	2.32358	0.231581	0.192544	0.434163	5.58e-05	-2.13677	down
	WBGene00013352	318	516	435	154	125	172	10.1598	15.2098	13.7694	4.71522	3.74187	5.48872	1.46e-07	-1.37239	down
	WBGene00013364	44	79	43	154	221	161	1.41189	2.73097	1.40652	5.32703	7.70116	5.9241	4.94e-06	1.83018	up
	WBGene00013370	60	15	23	279	131	175	2.16395	0.473244	0.812919	9.62376	4.40606	6.31487	3.69e-06	2.63529	up
	WBGene00013439	122	433	274	884	735	698	1.61237	5.28556	3.59646	11.2227	9.12932	9.28142	3.87e-06	1.62282	up
	WBGene00013457	111	98	137	49	48	43	2.16478	1.68453	2.5971	0.872883	0.844968	0.809365	0.00307562	-1.19815	down
	WBGene00013459	64	197	148	73	38	50	2.31335	6.60287	5.29875	2.51962	1.29239	1.79231	0.014644	-1.22091	down
	WBGene00013484	118	116	90	911	547	674	1.58658	1.42717	1.19736	11.7161	6.87764	9.08241	7.56e-29	2.81762	up
	WBGene00013518	92	146	149	46	22	39	0.578421	0.846454	0.929405	0.276353	0.125244	0.244942	0.000115269	-1.74701	down
	WBGene00013520	208	262	237	911	638	506	3.74937	4.3481	4.22859	15.7134	10.7732	9.14604	3.27e-11	1.64797	up
	WBGene00013559	337	573	313	1101	1390	773	5.81273	9.10651	5.33317	18.1705	22.4462	13.3566	6.41e-08	1.55368	up
	WBGene00013560	716	583	479	1312	1352	928	14.3699	10.7318	9.46504	25.096	25.2235	18.5847	2.44e-06	1.1222	up
	WBGene00013562	46	90	40	69	134	117	0.654512	1.16884	0.563138	0.937867	1.77384	1.65823	0.0436927	1.01161	up
	WBGene00013633	339	555	508	1351	1082	1037	7.36653	11.1382	10.9541	28.1774	22.1514	22.6676	1.87e-12	1.42622	up
	WBGene00013643	408	493	577	1176	1105	1152	5.2261	5.82189	7.31825	14.4219	13.2578	14.8101	2.8e-14	1.33014	up
	WBGene00013650	192	289	235	676	428	443	4.64055	6.44169	5.62768	15.6688	9.69594	10.7475	1.02e-06	1.22272	up
	WBGene00013654	2498	5253	3570	7361	11838	8921	43.07	83.3391	60.824	121.219	190.621	153.893	3.99e-09	1.4594	up
	WBGene00013673	155	247	213	26	22	43	3.88859	5.35293	5.10328	0.588506	0.484892	1.01687	1.3e-10	-2.63603	down
	WBGene00013702	98	132	122	399	301	319	4.6879	5.80506	5.77984	18.2817	13.4592	15.3017	5.88e-11	1.64574	up
	WBGene00013704	294	313	292	784	740	789	14.7778	14.5072	14.5141	37.7219	34.8067	39.7896	7.88e-19	1.47575	up
	WBGene00013750	42	55	64	118	152	113	0.607724	0.736107	0.918453	1.65488	2.07976	1.65157	0.000546329	1.37457	up
	WBGene00013763	207	330	271	290	788	476	2.49539	3.66871	3.22984	3.34393	8.90052	5.75202	0.00354587	1.09375	up
	WBGene00013836	47	110	89	118	260	191	0.729698	1.61302	1.50876	2.31262	4.48426	3.78016	0.0027042	1.36183	up
	WBGene00013839	73	103	44	143	178	155	1.55388	2.02366	0.911967	2.90615	3.54965	3.29829	0.00226077	1.24386	up
	WBGene00013845	74	102	105	165	209	169	1.59018	2.02254	2.25439	3.4253	4.2269	3.65846	0.00107403	1.07585	up
	WBGene00013852	275	291	326	11	12	52	3.58989	3.49852	4.21372	0.125052	0.145054	0.673554	3.29e-10	-3.46089	down
	WBGene00013860	99	279	228	79	66	96	0.95157	2.46734	2.17012	0.725147	0.593739	0.918629	0.00497057	-1.19758	down
	WBGene00013874	884	961	925	2768	2643	2475	9.30051	9.30226	9.5977	27.8639	26.1524	26.0434	5.47e-40	1.62259	up
	WBGene00013875	223	408	295	938	959	897	2.21274	3.73749	2.90213	8.92017	8.92229	8.94132	5.15e-15	1.72265	up
	WBGene00013891	135	155	190	23	6	8	2.25222	2.37164	3.12988	0.353035	0.091868	0.117956	6.02e-11	-3.60835	down
	WBGene00013904	166	365	338	936	851	1245	2.23316	4.51498	4.47848	11.9545	10.6975	16.7762	9.18e-12	1.93081	up
	WBGene00013905	753	683	673	2752	1098	1427	9.57916	8.02003	8.48597	33.5288	13.093	18.2291	5.04e-07	1.40775	up
	WBGene00013906	214	318	247	848	545	683	2.80693	3.84027	3.19617	10.6896	6.73592	9.00236	7.1e-12	1.52603	up
	WBGene00013946	641	1091	972	2268	2310	2446	13.853	21.7121	20.7796	46.8961	46.7162	52.988	3.05e-16	1.50349	up
	WBGene00013947	2275	2951	2583	6080	6753	7375	47.4388	56.7175	53.3586	121.36	131.899	154.124	1.42e-27	1.49357	up
	WBGene00013959	133	196	159	71	30	100	2.08612	2.82602	2.47017	1.06066	0.426346	1.57168	0.0119227	-1.17266	down
	WBGene00013962	180	193	197	50	58	96	2.08938	2.05277	2.26614	0.555985	0.627766	1.10608	0.000295387	-1.36724	down
	WBGene00013964	329	225	218	644	386	442	11.6997	7.38429	7.6701	21.949	12.8529	15.7794	0.000442111	1.01896	up
	WBGene00013968	63	26	52	128	96	97	2.63544	0.974136	2.15608	5.11679	3.7767	4.07862	0.00977658	1.27025	up
	WBGene00013970	106	255	193	85	37	118	1.31921	2.92145	2.37474	1.00613	0.423358	1.46439	0.0260939	-1.08768	down
	WBGene00013976	112	178	132	277	461	275	1.75673	2.58681	2.05948	4.18684	6.81707	4.35581	2.97e-05	1.40289	up
	WBGene00013996	237	474	765	931	1301	1932	3.07579	5.67002	9.82452	11.5569	15.8007	25.1388	1.46e-05	1.62573	up
	WBGene00014000	1435	1537	1594	3013	2895	2867	30.7876	30.3631	33.8333	61.8172	58.0954	61.6151	2.03e-19	1.05502	up
	WBGene00014001	1927	3140	2577	5989	5975	5604	24.8884	38.1575	34.703	73.7797	74.1494	78.7771	2.53e-17	1.32644	up
	WBGene00014002	21	72	29	213	145	149	0.665329	2.1436	0.909698	6.449	4.34041	4.97376	8.07e-06	2.19153	up
	WBGene00014003	1461	1818	1298	3996	3355	3681	50.7576	57.8562	44.2426	132.19	109.279	127.744	1.25e-23	1.38396	up
	WBGene00014006	46	555	310	1106	955	912	1.26107	14.1397	8.48614	29.2823	24.7127	25.299	0.0269521	1.86533	up
	WBGene00014008	53	83	74	35	16	33	1.00039	1.44234	1.37387	0.622552	0.267447	0.617924	0.0248979	-1.21416	down
	WBGene00014009	64	172	217	3	0	3	1.15569	2.8768	3.90394	0.045927	0	0.040604	4.56e-13	-6.12332	down
	WBGene00014039	46	179	201	12	0	12	1.23073	4.44087	5.36419	0.290053	0	0.305858	1.91e-06	-4.04487	down
	WBGene00014074	59	113	71	39	34	31	1.11237	1.98289	1.3396	0.617112	0.532296	0.574688	0.0234645	-1.09658	down
	WBGene00014089	52	51	46	118	110	101	0.397909	0.360915	0.343391	0.863359	0.78572	0.7773	0.000987357	1.25316	up
	WBGene00014090	391	646	505	1267	797	1116	15.3226	23.2884	19.5566	47.4714	29.1865	43.7938	1.04e-07	1.15872	up
	WBGene00014091	621	2824	1642	768	333	563	9.21758	38.6227	24.1197	10.9058	4.61442	8.36978	0.0156943	-1.48154	down
	WBGene00014132	40	46	72	384	406	310	0.579815	0.620429	1.03236	5.37132	5.55308	4.54692	8.44e-19	2.91506	up
	WBGene00014136	146	338	223	485	938	538	2.11389	4.50833	3.18791	6.71811	12.717	7.81045	5.19e-06	1.62601	up
	WBGene00014137	438	844	631	999	1302	1235	9.77439	17.3633	13.9402	21.3415	27.2115	27.6404	1.73e-05	1.0233	up
	WBGene00014138	2715	5006	3839	8480	10732	9614	50.2976	85.403	70.3585	150.21	185.935	178.418	1.2e-13	1.45407	up
	WBGene00014140	142	193	127	384	299	229	4.51462	5.66385	4.00849	11.709	8.92301	7.32128	0.000236814	1.09645	up
	WBGene00014141	1400	1931	1587	4315	3865	3612	21.7794	27.6616	24.4055	64.1604	56.2148	56.2787	2.06e-25	1.38022	up
	WBGene00014150	117	192	132	360	279	339	5.63681	8.52282	6.30344	16.6475	12.6069	16.3907	2e-06	1.26873	up
	WBGene00014152	172	259	212	599	286	365	4.67082	6.50842	5.70072	15.6122	7.28783	9.9501	0.000431133	1.06336	up
	WBGene00014164	996	2371	1223	4561	5873	4236	14.484	31.7419	17.5889	63.411	79.8622	61.6916	7.06e-12	1.82349	up
	WBGene00014173	138	137	93	162	425	392	5.3695	4.9005	3.55361	6.00805	15.4313	15.2508	0.000220721	1.54464	up
	WBGene00014182	179	330	332	1	4	3	4.3505	7.3979	8.0092	0.00625	0.084871	0.06216	2.23e-24	-6.58456	down
	WBGene00014183	955	1162	1012	0	2	22	18.5543	20.8007	19.4515	0	0.036359	0.414963	1.68e-06	-6.90676	down
	WBGene00014188	179	329	335	0	4	1	4.34562	7.37708	8.07617	0	0.087609	0.01752	3.35e-21	-7.26204	down
	WBGene00014189	50	93	129	11	11	16	0.874011	1.50448	2.24069	0.184567	0.167787	0.281086	6.47e-06	-2.71715	down
	WBGene00014252	2637	4127	3589	7539	8839	8046	83.514	120.339	112.426	228.235	261.74	255.22	5.71e-17	1.36695	up
	WBGene00014253	5291	6563	5154	13177	14348	13713	174.573	199.393	168.193	415.639	442.648	453.159	2.53e-29	1.39889	up
	WBGene00014454	3235	1800	1919	7626	3082	4926	102.735	52.6255	60.2554	231.56	91.5157	156.691	0.00771265	1.2396	up
	WBGene00014669	422	873	897	1596	1537	1827	6.38866	12.0381	13.7848	23.3992	21.6181	27.7402	1.85e-07	1.30578	up
	WBGene00014697	97	259	178	510	358	464	1.36211	3.3474	2.46806	6.85464	4.38659	5.87549	1.19e-05	1.44737	up
	WBGene00014848	107	241	167	128	37	68	2.08862	4.35562	3.24461	2.40032	0.679435	1.33134	0.0360025	-1.03842	down
	WBGene00014989	93	173	188	68	26	56	1.51147	2.59198	3.04529	1.03803	0.393165	0.89516	0.0017845	-1.49206	down
	WBGene00015042	7	11	11	64	77	76	0.086018	0.131303	0.138952	0.852673	1.00371	1.05371	1.9e-07	3.02834	up
	WBGene00015043	269	811	547	1216	1262	1130	3.7498	10.4215	7.54812	16.2169	16.4655	15.7936	2.19e-05	1.29152	up
	WBGene00015044	57	266	118	865	1422	855	0.740518	3.2465	1.54366	10.9886	17.6767	11.3891	2.19e-12	3.00139	up
	WBGene00015048	1137	1641	1803	4982	3195	3589	13.0671	17.3737	20.5087	54.7746	34.3507	41.344	3.89e-14	1.46974	up
	WBGene00015050	755	1050	764	2219	1993	1828	16.7011	21.998	16.383	48.0849	41.0389	41.08	9.12e-18	1.35282	up
	WBGene00015052	136	249	227	463	389	517	3.06756	5.19873	5.08879	10.0398	8.25292	11.7365	1.59e-06	1.28374	up
	WBGene00015057	327	699	429	1911	1251	985	1.88558	3.71227	2.44563	10.5468	6.75109	5.69008	1.22e-08	1.63408	up
	WBGene00015081	41	103	77	144	134	153	0.565297	1.32335	1.05781	1.91947	1.74424	2.13091	0.00703565	1.09626	up
	WBGene00015087	94	208	193	168	412	333	0.769734	1.56579	1.56564	1.31011	3.15721	2.73194	0.0147082	1.03463	up
	WBGene00015100	24	61	43	68	101	81	0.261895	0.617038	0.460212	0.712107	1.02991	0.890966	0.0296878	1.11079	up
	WBGene00015107	186	334	250	412	679	496	2.14125	3.54133	2.85021	4.54288	7.32818	5.73001	7.17e-05	1.18493	up
	WBGene00015110	220	556	411	603	1560	1202	4.54885	10.5834	8.40767	11.9139	30.1825	24.8998	1e-05	1.66224	up
	WBGene00015116	841	1953	1636	3818	4590	4739	13.2307	28.3109	25.4735	57.4577	67.5748	74.7302	3.88e-12	1.70759	up
	WBGene00015122	469	646	502	1155	1219	1217	13.4155	17.021	14.2063	31.5967	32.6351	34.878	1.51e-14	1.27368	up
	WBGene00015137	101	180	159	49	73	71	1.57557	2.47485	2.46959	0.564342	0.949758	1.03425	0.00904513	-1.05394	down
	WBGene00015141	955	1841	1415	2588	2961	2770	10.5379	18.2549	14.15	24.6009	27.6992	31.5415	5.48e-08	1.11624	up
	WBGene00015158	48	129	54	39	18	29	0.816517	2.04602	0.921509	0.640855	0.279718	0.501522	0.030587	-1.29921	down
	WBGene00015167	352	346	209	785	923	686	5.37173	4.84314	3.11322	11.418	13.1326	10.3744	9.04e-09	1.51783	up
	WBGene00015178	20	40	8	117	89	75	0.62961	1.16677	0.243228	3.55086	2.6463	2.39399	0.000426364	2.17759	up
	WBGene00015179	31	41	41	120	68	77	0.674998	0.804593	0.880658	2.50267	1.38446	1.66829	0.00365737	1.33393	up
	WBGene00015216	92	165	93	359	496	479	4.95084	8.22185	4.95096	18.6139	25.1828	26.0326	2.25e-11	2.06775	up
	WBGene00015220	45	111	149	78	229	391	0.700756	1.57041	2.43455	1.34285	3.6772	6.02747	0.0229463	1.33813	up
	WBGene00015227	17	48	40	55	99	118	0.25543	0.682409	0.598381	0.808136	1.42335	1.81422	0.00758179	1.51986	up
	WBGene00015278	402	621	674	1716	1090	1219	6.81829	9.70318	11.3086	27.8491	17.2977	20.7151	2.11e-09	1.35615	up
	WBGene00015279	102	202	169	359	399	385	1.24151	2.30047	2.06075	4.23815	4.63689	4.70719	1.05e-06	1.40447	up
	WBGene00015280	3679	6740	4943	11804	15188	12314	54.9686	92.618	72.9216	168.489	210.156	186.733	4.67e-14	1.49231	up
	WBGene00015284	296	334	334	674	831	824	3.63681	3.78386	4.0658	7.92822	9.5645	10.161	2.99e-12	1.39259	up
	WBGene00015295	361	702	651	4444	2658	3572	5.29856	9.49809	9.45572	62.4457	36.5266	52.5768	3.53e-32	2.75387	up
	WBGene00015300	84	121	140	10	6	27	1.41456	1.87937	2.33685	0.160805	0.08106	0.450823	3.9e-06	-2.89196	down
	WBGene00015303	92	174	141	59	34	87	0.615477	1.08354	0.95036	0.382549	0.209667	0.59	0.0228695	-1.05912	down
	WBGene00015339	80	81	96	0	0	0	5.32532	4.99343	6.32221	0	0	0	4.07e-11	-8.75315	down
	WBGene00015354	141	692	415	264	103	181	4.56488	20.7846	13.6166	8.22506	3.0861	5.80505	0.0301995	-1.05858	down
	WBGene00015355	260	411	309	1027	603	592	8.31144	12.0974	9.76435	31.3977	18.0239	18.958	6.13e-07	1.29192	up
	WBGene00015356	345	657	732	320	205	257	2.05337	3.60406	4.3131	1.82134	1.14072	1.53523	0.000561592	-1.0336	down
	WBGene00015359	49	120	94	20	26	34	0.351473	0.788635	0.665628	0.130715	0.172362	0.237686	0.00404632	-1.57816	down
	WBGene00015362	225	202	219	646	415	395	4.6595	3.85878	4.47611	12.7995	8.04164	8.20808	8.45e-07	1.26967	up
	WBGene00015369	294	217	210	1051	552	615	3.78683	2.56483	2.66933	12.9367	6.64739	7.93252	3.33e-09	1.70747	up
	WBGene00015382	272	354	318	482	769	544	7.11374	8.51484	8.21499	12.0538	18.8102	14.2503	4.99e-05	1.05881	up
	WBGene00015392	102	256	164	317	403	285	5.96541	13.8523	9.52801	17.7814	22.1347	16.7262	0.00185945	1.08936	up
	WBGene00015408	87	192	142	38	7	44	1.24649	2.52814	2.01061	0.520699	0.087507	0.62862	0.000650069	-2.13421	down
	WBGene00015442	46	70	45	21	12	13	0.966859	1.34939	0.93495	0.407481	0.231601	0.263602	0.00576293	-1.69462	down
	WBGene00015469	1489	2729	1894	8974	10725	9939	24.4167	41.2023	30.7147	140.682	164.443	163.233	9.25e-37	2.41266	up
	WBGene00015479	104	119	75	584	370	350	1.14972	1.19658	0.760045	5.9646	3.6265	3.82062	1.41e-13	2.23453	up
	WBGene00015532	16	126	67	413	196	180	0.337531	2.561	1.46907	8.76599	4.06154	4.00437	0.000511914	2.05329	up
	WBGene00015537	34	35	20	76	93	94	0.78431	0.735139	0.457546	1.67511	2.01243	2.17746	0.000521583	1.68222	up
	WBGene00015545	306	454	554	135	123	103	3.38401	4.63321	6.08269	1.41478	1.26949	1.13974	2.73e-09	-1.74583	down
	WBGene00015561	831	1274	1065	2012	2099	1713	12.5412	16.8786	15.6042	26.2972	29.2134	24.813	9.68e-09	1.00293	up
	WBGene00015574	27	32	41	82	109	79	0.794248	0.86132	1.18523	2.30654	2.99292	2.30285	0.000899733	1.55555	up
	WBGene00015597	8	22	20	83	115	166	0.168594	0.422359	0.402051	1.66502	2.28073	3.50641	5.75e-08	3.00075	up
	WBGene00015620	49	199	162	57	22	45	0.15545	0.585961	0.51462	0.173822	0.065322	0.144083	0.00636825	-1.60287	down
	WBGene00015645	59	74	67	0	0	11	1.1842	1.35941	1.3116	0	0	0.13604	0.000379625	-4.07005	down
	WBGene00015646	691	1424	1283	366	169	249	6.52931	12.3908	11.9906	3.29957	1.48798	2.35278	5.13e-11	-2.00433	down
	WBGene00015660	1283	1628	1779	5211	3066	2957	8.42318	9.86042	11.5571	32.7108	18.8389	19.4576	1.11e-10	1.36323	up
	WBGene00015665	80	43	68	170	117	145	2.01253	1.10258	1.86498	4.1174	2.73598	3.86051	0.00210511	1.26462	up
	WBGene00015671	230	353	318	628	578	608	6.48946	8.60272	8.44029	16.7895	14.6453	16.8324	2.92e-08	1.13026	up
	WBGene00015684	1674	2536	2218	3906	4215	3826	29.4031	39.9732	37.0593	64.6905	68.4609	65.7021	4.47e-11	1.01982	up
	WBGene00015692	173	470	294	960	780	653	2.29367	5.75161	3.86482	12.2125	9.70958	8.70735	1.68e-06	1.48702	up
	WBGene00015693	607	862	672	2054	1176	863	7.7263	10.1078	8.47095	25.0337	14.0084	11.007	0.000165318	1.04145	up
	WBGene00015713	3867	6496	5204	9337	11662	9774	32.6071	52.1315	45.1303	77.9577	94.973	87.146	6.62e-10	1.11626	up
	WBGene00015716	178	290	170	490	712	622	3.83086	5.77065	3.61924	10.1249	14.3947	13.4712	3.46e-09	1.65236	up
	WBGene00015728	129	200	191	272	435	350	1.74017	2.46486	2.52237	3.47557	5.43231	4.67815	0.000162274	1.15797	up
	WBGene00015739	101	232	190	364	387	382	1.36723	2.89925	2.54032	4.72527	4.90921	5.18352	5.71e-05	1.24928	up
	WBGene00015756	132	1004	672	1994	2015	1607	3.82382	27.1866	19.5215	56.3062	55.2862	47.2289	0.0134386	1.79111	up
	WBGene00015781	232	355	377	64	27	78	7.44763	10.4827	11.9695	1.96149	0.810834	2.49771	3.08e-09	-2.40601	down
	WBGene00015783	114	308	219	370	441	445	2.00997	5.00606	3.82385	6.24325	7.27129	7.86484	0.000921488	1.11245	up
	WBGene00015790	84	326	245	90	32	65	1.82033	6.60069	5.35738	1.87037	0.659333	1.5605	0.00150456	-1.68753	down
	WBGene00015802	1408	2336	2317	6558	4695	4933	20.5087	31.3444	33.3822	91.3586	63.9606	71.9898	5.92e-16	1.53293	up
	WBGene00015823	1964	2149	1867	3917	4231	4033	87.6749	88.3376	82.467	167.205	176.674	180.363	9.26e-20	1.14325	up
	WBGene00015828	109	344	222	178	595	493	2.24486	6.5156	4.50849	3.50336	11.4521	10.1869	0.0254285	1.07543	up
	WBGene00015841	258	357	477	16	13	12	2.24766	2.85814	4.10421	0.130726	0.100852	0.104127	1.64e-30	-4.62119	down
	WBGene00015859	172	278	214	814	640	467	2.99398	4.4517	3.68311	13.5309	10.4069	8.13362	4.9e-10	1.65164	up
	WBGene00015865	124	204	169	78	51	88	1.36136	2.0651	1.83263	0.814368	0.515988	0.960136	0.00364965	-1.07943	down
	WBGene00015894	688	1627	596	388	438	291	9.70883	20.4736	7.96773	5.20457	5.57628	4.13776	0.000338287	-1.2352	down
	WBGene00015897	197	335	257	847	606	660	3.38483	5.29831	4.36964	13.9181	9.73853	11.3712	1.42e-11	1.53902	up
	WBGene00015913	13649	61439	20513	87879	132888	113842	448.321	1858.3	666.45	2759.6	4081.45	3745.23	0.00280913	1.97748	up
	WBGene00015930	778	1214	873	2383	2694	2363	8.94203	12.8441	9.91775	26.1824	28.9567	27.2064	1.36e-17	1.50561	up
	WBGene00015934	119	137	131	69	36	64	1.39968	1.48112	1.5231	0.768412	0.392054	0.745039	0.00591037	-1.09348	down
	WBGene00015936	149	154	144	395	273	337	7.27585	5.72048	7.15382	18.0606	12.6054	16.5747	2.07e-07	1.27291	up
	WBGene00015947	66	128	67	341	382	306	1.85904	3.3337	1.86396	9.22915	10.111	8.65813	1.03e-10	2.11417	up
	WBGene00015954	253	486	497	178	156	203	5.9858	10.6076	11.657	4.02696	3.44816	4.80459	0.000368864	-1.07883	down
	WBGene00015955	1642	2493	2082	5214	7133	5007	32.4905	45.4277	40.7515	98.6337	131.979	99.2391	1.94e-16	1.61404	up
	WBGene00015981	228	249	260	465	482	479	6.34335	6.04186	7.0338	12.2871	12.1802	13.1585	9.93e-08	1.0671	up
	WBGene00016023	185	188	203	636	644	614	4.75498	4.44761	5.17894	15.6692	15.5107	15.861	8.15e-21	1.83004	up
	WBGene00016027	5283	8765	6052	15281	18466	15746	164.677	248.734	184.655	457.023	537.895	492.86	4.88e-16	1.43313	up
	WBGene00016048	3426	6519	5363	8969	12010	9513	53.3309	93.4411	82.5647	133.482	174.81	148.317	9.17e-08	1.13201	up
	WBGene00016052	68	67	235	214	309	438	3.55553	3.20443	12.2256	10.7525	15.1811	23.0831	0.0038527	1.49118	up
	WBGene00016061	2056	2929	2921	6037	6574	6199	24.8506	32.4519	34.3998	69.5549	73.496	75.1104	1.41e-19	1.37383	up
	WBGene00016066	114	235	143	491	261	177	1.07948	2.05783	1.34099	4.46599	2.3165	1.68103	0.0114241	1.0325	up
	WBGene00016080	56	40	44	117	86	88	1.04277	0.689815	0.803641	2.08304	1.49153	1.63531	0.00701386	1.15158	up
	WBGene00016088	898	446	592	2066	675	1506	20.756	7.82514	12.137	41.7667	13.1142	31.3152	0.0009854	1.19853	up
	WBGene00016106	135	568	433	54	14	44	2.08523	8.15366	6.66946	0.791159	0.198234	0.674286	4.43e-09	-3.22293	down
	WBGene00016114	40	199	107	43	19	46	1.60115	7.43592	4.26853	1.63375	0.71106	1.86949	0.0146312	-1.54375	down
	WBGene00016133	306	512	500	66	41	81	7.2198	11.1172	11.6614	1.48206	0.895395	1.90973	5.91e-16	-2.69436	down
	WBGene00016146	77	147	158	36	27	53	2.70848	4.72049	5.23633	1.24008	0.904604	1.99014	0.000870938	-1.5993	down
	WBGene00016174	284	345	268	846	841	726	3.9406	4.29087	3.6226	11.0346	11.4599	10.5142	1.23e-16	1.54563	up
	WBGene00016180	25	288	168	32	38	82	0.611636	6.49812	4.07364	0.745792	0.857889	2.01617	0.0387813	-1.49958	down
	WBGene00016190	532	695	581	1346	1580	1300	10.062	12.3865	10.9697	24.6556	28.6402	25.3367	1.01e-14	1.34901	up
	WBGene00016191	146	219	173	713	563	558	2.14546	2.96268	2.51113	10.0081	7.73726	8.2088	4.43e-18	1.88607	up
	WBGene00016201	1229	2040	1883	3511	3072	3712	20.4128	31.068	30.9907	55.5375	47.4561	61.4035	1.33e-10	1.12043	up
	WBGene00016217	56	103	71	167	143	125	2.37661	4.00179	2.95685	6.76448	5.68271	5.30841	0.0042982	1.04411	up
	WBGene00016218	418	520	435	770	1139	870	8.0226	8.32624	7.48698	14.2623	20.7388	16.8457	3.27e-07	1.14606	up
	WBGene00016219	250	589	482	969	1211	1044	5.44862	11.8304	10.4109	20.2221	24.7321	22.8295	2.79e-07	1.42701	up
	WBGene00016234	170	386	256	630	521	508	5.36878	11.2449	8.0189	19.0702	15.417	16.107	3.61e-05	1.16072	up
	WBGene00016253	4	17	8	95	64	73	0.035469	0.144586	0.071192	0.843513	0.557429	0.678899	1.36e-06	3.13204	up
	WBGene00016265	233	373	287	699	564	492	3.46353	5.10346	4.20851	9.93086	7.83733	7.31996	2.01e-06	1.09437	up
	WBGene00016294	113	190	127	346	254	225	2.12319	3.28919	2.34581	6.21997	4.46753	4.23145	0.000479391	1.05916	up
	WBGene00016329	107	146	165	26	9	17	1.10523	1.39054	1.69577	0.248972	0.084511	0.167371	7.65e-09	-2.90747	down
	WBGene00016332	1384	1289	1175	3764	3387	2855	29.5411	25.3323	24.8017	76.85	67.6318	61.0732	3.33e-21	1.48618	up
	WBGene00016335	342	767	579	1047	1358	1117	3.48116	6.70296	5.44805	9.48711	11.8759	10.5475	6.02e-06	1.20195	up
	WBGene00016344	8	30	20	206	121	146	0.079897	0.273154	0.197561	1.98998	1.14437	1.47254	6.01e-10	3.1525	up
	WBGene00016345	82	42	54	130	87	121	1.62416	0.762033	1.06099	2.47755	1.61119	2.41704	0.024713	1.00981	up
	WBGene00016362	89	303	203	110	39	63	3.81571	12.0447	8.65419	4.51875	1.56386	2.70043	0.0076827	-1.37002	down
	WBGene00016367	67	50	48	125	91	113	1.26872	0.861073	0.888207	2.26348	1.59714	2.14412	0.00664163	1.09264	up
	WBGene00016422	2891	4602	4810	1162	466	1428	16.9677	24.8301	27.8797	6.50274	2.54237	8.37329	1.36e-09	-1.9049	down
	WBGene00016424	251	301	286	1437	1384	1507	3.86248	4.20336	4.03996	20.4288	20.5027	23.5616	1.73e-61	2.48422	up
	WBGene00016425	765	1020	694	3372	4049	2488	11.1025	13.6226	9.96119	46.7869	54.9475	36.1608	7.97e-23	2.12661	up
	WBGene00016454	93	214	151	70	60	56	0.850929	1.84893	1.36784	0.633969	0.504478	0.518856	0.00422248	-1.16924	down
	WBGene00016506	90	104	83	441	230	172	1.43897	1.52865	1.31674	6.76787	3.45404	2.76492	9.89e-06	1.7038	up
	WBGene00016522	80	89	69	192	145	165	1.56777	1.62031	1.34647	3.6335	2.68055	3.25947	0.000188036	1.18544	up
	WBGene00016558	329	421	427	1276	1297	970	0.395534	0.465269	0.461144	1.41709	1.35412	1.1094	3.15e-18	1.70879	up
	WBGene00016568	1334	973	1391	3171	2690	3163	21.121	14.1747	21.7791	47.9904	39.8154	50.16	1.68e-13	1.38535	up
	WBGene00016585	444	596	543	1402	1313	1075	4.3954	5.44481	5.32894	13.2982	12.1805	10.6889	4.27e-15	1.37789	up
	WBGene00016594	9287	15626	12213	30331	37726	36479	238.17	369.005	309.786	743.617	904.643	936.967	2.25e-20	1.62628	up
	WBGene00016595	317	507	343	729	1249	1046	3.57196	5.26473	3.8315	7.86819	13.1917	11.8318	1.89e-08	1.51346	up
	WBGene00016596	222	279	263	6	6	30	5.17833	6.00863	6.08443	0.130305	0.127122	0.688462	1.44e-12	-4.06948	down
	WBGene00016599	172	244	164	637	557	521	4.41002	5.76839	4.16781	15.6503	13.3829	13.4125	3.85e-14	1.68325	up
	WBGene00016646	512	403	399	1445	1156	983	10.0216	7.26208	7.72666	27.0708	21.17	19.2866	6.84e-13	1.54708	up
	WBGene00016647	228	199	178	647	563	348	4.46498	3.58026	3.44867	12.1183	10.3095	6.82756	4.3e-07	1.46981	up
	WBGene00016648	75	79	77	270	256	147	1.46604	1.41983	1.47746	5.04732	4.68311	2.8738	3.19e-06	1.65542	up
	WBGene00016649	306	221	203	742	679	542	5.98178	3.97745	3.92519	13.8885	12.4408	10.6332	4.12e-09	1.52808	up
	WBGene00016659	82	140	122	33	12	47	4.49247	7.06052	6.60344	1.70012	0.583716	2.57576	0.00132384	-1.7937	down
	WBGene00016686	2	0	0	101	66	123	0.020424	0	0	1.22039	0.772685	1.56128	5.88e-10	7.27296	up
	WBGene00016697	7	16	8	637	662	441	0.089045	0.199494	0.108429	8.48796	8.61732	6.14791	7.04e-52	5.93712	up
	WBGene00016705	510	934	848	1589	1697	1584	7.36331	12.4143	12.1167	21.9432	22.9222	22.9192	7.5e-09	1.21657	up
	WBGene00016714	588	483	462	1558	962	1001	11.4691	8.66751	8.92031	29.0824	17.5505	19.5665	1.17e-08	1.29318	up
	WBGene00016717	255	353	312	515	803	583	4.63823	5.88467	5.59078	8.93886	13.5847	10.5869	4.79e-06	1.17972	up
	WBGene00016719	158	256	196	361	560	396	2.505	3.74694	3.08506	5.49015	8.32085	6.30432	2.06e-05	1.24772	up
	WBGene00016733	46	235	130	28	9	19	1.17728	5.62904	3.34683	0.686326	0.201448	0.485218	3.23e-05	-2.74582	down
	WBGene00016734	91	147	148	65	44	68	1.52105	2.24266	2.43673	1.17482	0.661742	1.12504	0.0116887	-1.01017	down
	WBGene00016756	665	828	744	1731	2213	1880	8.12606	9.31704	8.98992	20.2262	25.2941	23.0225	3.55e-18	1.50506	up
	WBGene00016758	197	410	386	445	795	746	2.71124	5.19263	5.25514	5.84687	10.2382	10.2888	0.000506292	1.14322	up
	WBGene00016768	181	305	258	587	688	616	2.59343	3.61885	3.39989	8.04513	8.54851	8.23349	3.74e-10	1.47538	up
	WBGene00016769	1157	2813	1705	4066	4614	4590	18.4463	41.3011	26.8863	61.9844	68.8093	73.3092	2.11e-08	1.36721	up
	WBGene00016783	141	62	37	536	504	234	2.68007	1.07237	0.680904	9.73165	8.945	4.44797	6.96e-07	2.49421	up
	WBGene00016785	10	37	16	94	415	136	0.211387	0.745182	0.337099	1.97517	8.54905	2.97777	8.31e-08	3.54226	up
	WBGene00016788	515	402	218	1868	1782	1009	11.9366	8.98179	4.99596	42.6892	40.2596	23.9001	7.23e-11	2.14189	up
	WBGene00016797	230	465	263	834	845	845	6.6104	12.6743	7.60073	23.2192	22.5298	24.2265	1.45e-09	1.53154	up
	WBGene00016805	157	246	218	17	0	16	1.88515	3.02331	2.55323	0.1834	0	0.178087	1.7e-09	-4.14271	down
	WBGene00016806	67	107	84	32	38	38	0.72896	1.07565	0.909108	0.330224	0.383262	0.413619	0.0131115	-1.12824	down
	WBGene00016842	10	48	47	103	64	78	0.139111	0.62983	0.639214	1.35604	0.823865	1.07928	0.0308824	1.35053	up
	WBGene00016848	283	677	565	941	988	986	3.95147	8.72662	7.82704	12.6185	12.9731	13.8499	8.28e-05	1.06989	up
	WBGene00016860	390	584	424	708	1123	1062	5.32238	7.34839	5.73347	9.25114	14.3631	14.5418	2.21e-06	1.18437	up
	WBGene00016862	287	516	368	1984	1910	1658	3.68406	6.10993	4.67518	24.3904	22.9607	21.3504	5.11e-32	2.37303	up
	WBGene00016877	479	694	889	1198	1862	2659	5.17868	6.95713	9.50484	12.3992	18.852	28.8127	1.21e-07	1.59951	up
	WBGene00016892	557	1314	941	3066	1868	2382	9.83473	21.3577	16.4209	51.7416	30.8239	42.1212	5.27e-09	1.5023	up
	WBGene00016893	617	556	535	1299	904	1063	24.4156	20.2612	20.9352	49.1956	33.4713	42.1438	1.5e-08	1.03513	up
	WBGene00016909	32	38	44	78	55	87	0.545096	0.590321	0.770916	1.39978	0.892187	1.54968	0.0246357	1.05584	up
	WBGene00016935	83	122	116	289	212	206	0.468664	0.63483	0.646306	1.56499	1.12372	1.1664	2.68e-05	1.2525	up
	WBGene00016957	1086	2078	1787	4440	5095	5225	12.7527	21.6641	20.1998	47.7999	54.0514	58.5906	6.53e-17	1.70852	up
	WBGene00016962	83	64	61	0	1	5	2.21138	1.56729	1.60229	0	0.011583	0.109242	1.11e-07	-5.00805	down
	WBGene00016974	63	127	103	42	23	35	0.34913	0.64996	0.564505	0.221331	0.116997	0.194619	0.00340496	-1.43383	down
	WBGene00017012	1848	3173	2347	4696	5489	4685	17.7624	27.5929	22.2748	43.4451	48.1081	45.66	3.25e-10	1.14548	up
	WBGene00017018	158	305	372	6	3	3	1.45775	2.59546	3.39564	0.045178	0.018539	0.026089	6.37e-24	-6.00341	down
	WBGene00017022	21	47	45	118	93	124	0.524961	1.08263	1.12889	2.87209	2.20325	3.16594	0.000222605	1.69079	up
	WBGene00017027	130	260	145	645	589	487	2.35887	4.37012	2.6102	11.271	10.0538	8.90518	1.47e-10	1.81641	up
	WBGene00017041	230	234	230	706	691	664	10.5626	9.87312	10.4208	31.0121	29.6575	30.5464	2.52e-20	1.68252	up
	WBGene00017068	209	70	136	0	0	12	8.69229	2.68009	5.60217	0	0	0.49991	0.00802277	-5.03485	down
	WBGene00017071	612	1155	962	2936	3086	2590	4.62065	7.85395	7.01836	21.6323	21.9347	20.0801	2.59e-18	1.78862	up
	WBGene00017073	70	172	235	15	13	32	2.18568	4.94129	7.25833	0.437467	0.361241	0.980479	1.16e-06	-2.86633	down
	WBGene00017082	373	495	312	1107	877	639	6.67661	8.08297	5.50977	18.7464	16.7365	11.3814	3.74e-07	1.26797	up
	WBGene00017091	83	94	32	168	200	203	3.82503	4.01954	1.43191	7.43683	8.67771	9.42283	0.000386708	1.57286	up
	WBGene00017092	10	18	14	574	1476	1047	0.15693	0.261258	0.228422	9.09477	22.8962	17.3942	6.68e-52	6.35017	up
	WBGene00017108	486	722	595	1721	1741	1572	6.31619	8.64667	7.66079	21.4182	21.1911	20.4967	2.13e-22	1.60467	up
	WBGene00017127	828	1227	999	2145	1820	2068	42.0611	57.3804	50.2069	104.185	86.4686	105.244	1.57e-13	1.10104	up
	WBGene00017131	351	526	544	1378	1381	1376	6.57072	9.07663	10.0859	24.6909	24.2087	25.8403	7.15e-19	1.66259	up
	WBGene00017154	100	645	414	133	30	156	1.12846	6.73873	4.64118	1.43585	0.31452	1.7693	0.0054158	-1.73344	down
	WBGene00017193	116	186	179	46	24	80	3.40337	5.03905	5.21768	1.28658	0.6573	2.34465	0.00137964	-1.56909	down
	WBGene00017226	62	73	41	90	147	121	1.12137	1.21351	0.72667	1.56381	2.50014	2.20798	0.00830479	1.15454	up
	WBGene00017243	29	59	54	108	85	118	0.429171	0.801542	0.789736	1.53374	1.1827	1.7594	0.00448327	1.25311	up
	WBGene00017257	190	160	115	646	387	424	5.86189	4.56006	3.50333	19.0954	11.1862	13.124	5.68e-09	1.74212	up
	WBGene00017258	203	125	134	599	335	433	7.20769	4.08256	4.70435	20.4105	11.1676	15.4299	2.42e-07	1.64878	up
	WBGene00017267	34	34	52	414	261	375	0.865454	0.818012	1.33642	10.3256	6.37038	9.80627	3.26e-22	3.22941	up
	WBGene00017270	34	33	54	411	262	377	0.865454	0.77053	1.38135	10.2575	6.37922	9.85966	2.64e-21	3.21695	up
	WBGene00017302	304	866	529	698	1813	1109	3.53485	9.09251	6.02107	7.55222	19.5398	12.7373	0.0011401	1.25753	up
	WBGene00017307	173	247	238	20	5	11	5.85307	7.69324	7.94513	0.644322	0.136443	0.351377	3.54e-17	-4.09177	down
	WBGene00017310	560	711	667	1260	1494	1013	3.89923	4.68283	4.67677	8.51972	9.82405	7.10196	9.16e-08	1.08254	up
	WBGene00017314	90	241	169	78	35	70	1.06403	2.61815	1.97841	0.877975	0.383799	0.819507	0.00491711	-1.32936	down
	WBGene00017315	6	48	32	369	195	254	0.066311	0.57044	0.40717	4.64715	2.38997	3.3453	1.03e-09	3.38292	up
	WBGene00017322	242	1438	896	2206	1814	1671	2.704	14.8344	9.92844	23.6397	19.0124	18.7612	0.0435535	1.29236	up
	WBGene00017329	464	743	495	1830	1216	1303	5.61985	8.28844	5.92262	21.2239	13.7876	15.8316	2.82e-12	1.46922	up
	WBGene00017333	23	49	18	122	84	94	0.320163	0.62223	0.243337	1.63479	1.09686	1.3193	0.000311818	1.86348	up
	WBGene00017335	63	185	99	222	295	251	1.30055	3.51731	2.02626	4.39503	5.7037	5.19805	0.00116733	1.29586	up
	WBGene00017336	291	404	591	2020	1119	1559	3.57616	4.58393	7.19881	23.799	12.8999	19.2431	4.51e-13	1.97168	up
	WBGene00017361	501	262	342	1355	831	812	14.4583	6.94891	9.75788	37.4321	22.4459	23.482	5.21e-07	1.52012	up
	WBGene00017374	779	1347	1052	2029	2294	1996	34.7756	55.3781	46.4299	86.5958	95.7797	89.2507	4.64e-09	1.12252	up
	WBGene00017398	1132	1426	1338	2274	3239	2378	14.0792	16.2849	16.49	26.9002	37.4984	29.5792	3.06e-09	1.14634	up
	WBGene00017417	436	571	439	998	1332	1269	7.79499	9.39178	7.75879	17.0543	22.2696	22.728	9.84e-13	1.44277	up
	WBGene00017426	59	429	365	120	51	89	1.52157	10.2245	9.34318	2.95941	1.22448	2.2944	0.00755745	-1.58497	down
	WBGene00017431	480	797	698	1107	1401	1113	5.97966	9.14712	8.60627	13.1867	16.3263	13.896	3.65e-06	1.00653	up
	WBGene00017436	560	971	759	1797	1637	1655	8.84251	14.1125	11.8513	27.1134	24.167	26.1701	3.19e-12	1.27699	up
	WBGene00017438	551	574	727	40	34	97	6.76696	6.30919	8.50984	0.440783	0.386224	1.11625	5.05e-18	-3.32921	down
	WBGene00017443	159	343	282	446	710	661	2.02579	4.01577	3.55434	5.43455	8.45422	8.42808	1.65e-05	1.35543	up
	WBGene00017478	141	221	194	550	423	331	1.54207	2.1035	2.10293	5.78653	4.34774	3.64483	8.96e-07	1.34649	up
	WBGene00017487	149	452	429	334	1008	715	0.840375	2.35064	2.39303	1.79946	5.32172	4.04347	0.00940454	1.16033	up
	WBGene00017504	128	178	133	294	305	246	2.49852	3.17954	2.56084	5.45709	5.54606	4.80448	6.39e-05	1.06741	up
	WBGene00017535	140	199	163	41	16	55	3.12495	4.09775	3.59094	0.859102	0.32754	1.21494	1.81e-05	-2.0585	down
	WBGene00017536	364	972	635	1353	1345	996	5.29816	13.06	9.15035	18.8689	18.3445	14.5474	0.000325202	1.046	up
	WBGene00017557	212	421	332	154	114	156	1.61969	2.96237	2.51332	1.12412	0.809099	1.19383	0.000566921	-1.06322	down
	WBGene00017560	70	124	143	0	0	8	1.9138	3.12785	3.88629	0	0	0.218008	3.61e-08	-5.27529	down
	WBGene00017576	63	162	129	68	26	59	0.296487	0.616391	0.556391	0.277426	0.099831	0.246945	0.0368025	-1.09491	down
	WBGene00017577	74	131	52	18	9	33	0.865945	1.42282	0.606252	0.194122	0.08824	0.387681	0.00236805	-1.97752	down
	WBGene00017578	275	529	440	728	977	851	3.05036	5.41657	4.83522	7.73985	10.1633	9.47343	4.33e-06	1.17567	up
	WBGene00017591	5825	9893	7089	16539	18751	18314	124.764	195.138	150.177	338.692	375.552	392.897	6.47e-16	1.36428	up
	WBGene00017594	87	97	85	177	202	148	1.13111	1.16435	1.09283	2.19555	2.40844	1.91289	0.000706911	1.08919	up
	WBGene00017597	120	194	112	56	37	52	1.60941	2.43998	1.47612	0.734868	0.54169	0.935661	0.000402095	-1.43643	down
	WBGene00017625	226	357	369	597	910	755	3.00812	4.38059	4.69215	7.28872	10.8919	9.65683	2.33e-07	1.38215	up
	WBGene00017635	44	87	85	169	199	235	0.723764	1.31024	1.37419	2.64852	3.05911	3.86474	1.68e-05	1.61149	up
	WBGene00017639	67	144	123	41	32	42	0.816286	1.62176	1.49784	0.476681	0.364865	0.508337	0.0021374	-1.41295	down
	WBGene00017657	325	773	729	258	166	254	0.904372	1.98262	2.00932	0.685404	0.429995	0.706541	6.37e-05	-1.3081	down
	WBGene00017658	194	348	304	771	474	922	3.95165	6.51779	6.12376	15.0232	9.02951	18.8152	2.85e-07	1.47266	up
	WBGene00017659	984	1435	786	6317	2300	3227	28.0189	37.6403	22.1214	172.033	61.242	92.07	4.58e-11	1.98468	up
	WBGene00017667	95	317	122	272	521	262	3.75524	11.5524	4.75601	10.1913	19.1132	8.76217	0.0131594	1.15139	up
	WBGene00017690	217	271	271	607	900	864	3.58977	4.13196	4.45042	9.63299	13.962	14.3696	2.69e-13	1.77015	up
	WBGene00017691	12999	20653	15477	21214	41459	28112	561.234	817.188	657.202	877.09	1666.34	1210.8	2.48e-05	1.02988	up
	WBGene00017703	491	1045	685	1013	2455	1606	9.22324	18.041	12.7421	18.2083	43.1605	30.2465	5.42e-05	1.34888	up
	WBGene00017714	18	2	10	1027	552	920	0.38116	0.039116	0.197216	21.2731	11.1736	19.959	3.96e-46	6.45454	up
	WBGene00017716	272	502	443	92	25	34	2.62565	4.46469	4.23424	0.849854	0.223847	0.328579	1.36e-10	-2.9133	down
	WBGene00017727	850	1164	885	1805	2254	1747	78.2559	98.6827	80.5818	158.938	194.12	161.127	8.77e-10	1.1299	up
	WBGene00017729	25	29	38	152	69	117	0.281506	0.304806	0.428453	1.68882	0.739432	1.35088	3.92e-05	1.97312	up
	WBGene00017730	388	573	499	778	1242	1387	6.86716	9.35267	8.73988	13.1953	20.5953	24.6458	1.62e-07	1.35535	up
	WBGene00017741	83	93	113	38	41	52	2.51654	2.50476	3.2413	0.991874	1.10869	1.52548	0.0169369	-1.02671	down
	WBGene00017744	101	199	147	329	334	410	1.99211	3.61299	2.87181	6.21566	6.16697	8.1162	1.98e-06	1.39322	up
	WBGene00017747	239	103	111	413	262	342	2.83478	1.11993	1.30111	4.68722	2.90428	4.05878	0.00172285	1.24278	up
	WBGene00017756	223	134	158	687	416	367	5.06604	2.7873	3.5414	14.9337	8.84464	8.34001	1.28e-06	1.59725	up
	WBGene00017764	15	93	43	138	102	122	0.33567	1.91255	0.936933	2.9509	2.12552	2.72697	0.016724	1.41005	up
	WBGene00017771	123	196	137	307	323	226	5.58972	8.44945	6.32517	13.7506	14.5557	10.5689	0.000475839	1.03595	up
	WBGene00017773	816	1445	1513	2093	2592	2320	6.09663	9.94005	11.172	14.9499	18.1126	17.3613	5.18e-06	1.02355	up
	WBGene00017783	52	109	100	42	35	40	0.969686	1.88391	1.85993	0.733849	0.575576	0.752121	0.0317307	-1.03234	down
	WBGene00017798	49	134	132	24	14	35	0.544864	1.41914	1.53676	0.250938	0.147343	0.392601	0.000766541	-1.98571	down
	WBGene00017814	296	316	381	208	78	142	1.85614	1.7802	2.27098	1.20019	0.437377	0.85462	0.00152194	-1.12404	down
	WBGene00017823	17	50	38	151	96	106	0.487074	1.3346	1.10023	4.22284	2.62451	3.09857	0.000147176	1.87372	up
	WBGene00017834	2962	4545	3852	8363	7599	7462	18.2315	24.8412	23.1574	49.0002	42.3886	44.6376	6.18e-17	1.1658	up
	WBGene00017840	185	251	411	463	564	811	3.64121	4.55601	8.01805	8.74336	10.411	16.0461	0.000245288	1.23763	up
	WBGene00017841	143	179	183	41	24	16	4.18685	4.83095	5.29611	1.14119	0.648326	0.468923	1.41e-08	-2.53549	down
	WBGene00017842	89	236	201	36	64	52	0.701771	1.73004	1.59729	0.269002	0.475332	0.409773	0.000543928	-1.64271	down
	WBGene00017881	7718	15554	16333	20227	37830	35116	143.247	265.828	299.849	358.914	656.544	652.795	8.58e-07	1.37745	up
	WBGene00017892	7893	9617	10751	20160	21315	19681	25.8791	29.0353	34.8652	63.1919	65.3487	64.6308	1.91e-19	1.23182	up
	WBGene00017900	274	539	450	223	97	171	1.63533	3.40161	2.92971	1.37637	0.619175	1.0704	0.000299221	-1.25246	down
	WBGene00017905	172	206	263	471	555	582	6.7934	7.47323	10.2529	17.7824	20.4899	23.025	6.41e-09	1.44591	up
	WBGene00017937	513	2267	1852	12	6	35	2.11225	8.60284	7.54925	0.047166	0.021176	0.142816	1.16e-13	-6.3147	down
	WBGene00017948	167	296	378	364	677	519	0.667672	1.09293	1.49774	1.39557	2.54121	2.08522	0.00341217	1.03051	up
	WBGene00017949	39	26	13	53	56	71	1.428	0.86857	0.455223	1.83956	1.90793	2.5777	0.0330904	1.30848	up
	WBGene00017961	99	123	88	208	205	166	1.75025	1.99372	1.53412	3.5147	3.3774	2.93013	0.000850954	1.01996	up
	WBGene00017964	3575	4404	5515	13339	9766	12317	50.3058	57.2909	76.8491	179.424	128.615	173.919	3.45e-19	1.50036	up
	WBGene00017980	236	583	517	168	173	168	1.90525	4.36498	4.11112	1.55151	1.29522	1.59417	0.000155056	-1.25757	down
	WBGene00017991	283	593	610	71	58	124	2.54018	4.58405	5.08558	0.669628	0.462409	1.14499	2.27e-10	-2.42993	down
	WBGene00017998	484	904	853	15	0	37	4.97636	8.54712	8.684	0.137829	0	0.401883	0.000100146	-5.32653	down
	WBGene00018031	86	152	193	7	7	10	1.83942	3.0078	4.11123	0.137731	0.140893	0.21356	6.32e-13	-4.04453	down
	WBGene00018035	106	198	138	338	344	341	1.78202	3.05994	2.28952	5.44422	5.40628	5.73794	1.46e-06	1.34015	up
	WBGene00018036	1115	1749	1278	3648	4308	3673	25.9106	37.4272	29.3728	81.0502	93.6281	85.5099	2.07e-20	1.61956	up
	WBGene00018084	9	34	18	67	56	55	0.254213	0.897104	0.519938	1.86781	1.51416	1.61267	0.00770059	1.68457	up
	WBGene00018101	864	714	602	2031	1316	1078	7.69083	5.85104	5.29774	17.2841	10.9476	9.61103	7.96e-06	1.11586	up
	WBGene00018113	69	113	76	26	25	46	1.175	1.78485	1.28722	0.420699	0.396945	0.779913	0.0114044	-1.28631	down
	WBGene00018133	58	88	64	9	9	16	1.16661	1.62287	1.26879	0.168546	0.152639	0.30954	3.29e-05	-2.50376	down
	WBGene00018138	11761	21814	13024	24596	36596	23415	157.848	269.602	172.904	315.603	459.283	314.761	2.09e-05	1.00432	up
	WBGene00018145	6052	10471	9701	21839	20397	19433	79.4732	125.514	124.502	269.079	245.068	250.099	1.64e-15	1.35839	up
	WBGene00018146	490	887	831	1414	1641	1676	6.33211	10.5635	10.5672	17.3496	19.7844	21.5904	2.23e-08	1.22994	up
	WBGene00018153	168	90	68	270	245	192	8.01151	3.94471	3.18871	12.3544	10.9846	9.20235	0.00359666	1.20818	up
	WBGene00018174	510	1050	1023	1476	2517	2373	3.75905	7.1256	7.45761	10.3972	17.3472	17.5157	4.96e-07	1.44347	up
	WBGene00018194	220	295	383	695	578	412	3.99772	4.93609	6.89337	12.0869	9.82549	7.51342	0.00029612	1.02094	up
	WBGene00018195	53	145	94	235	231	261	0.889854	2.26827	1.58225	3.82601	3.69101	4.45793	0.000102749	1.45343	up
	WBGene00018200	29	80	84	111	124	180	0.577888	1.46189	1.6616	2.1125	2.32363	3.59486	0.0104003	1.23862	up
	WBGene00018206	162	358	414	859	923	758	2.02039	4.13409	5.13294	10.299	10.818	9.51231	2.92e-07	1.57409	up
	WBGene00018215	182	424	395	69	41	108	1.17259	2.5229	2.52908	0.424577	0.243473	0.698036	1.6e-06	-2.07722	down
	WBGene00018225	62	18	26	198	42	82	0.929639	0.247515	0.387455	2.84504	0.583353	1.23868	0.0189972	1.64431	up
	WBGene00018237	10152	20092	16625	38978	38548	35753	33.3565	60.4142	53.9529	122.248	118.231	117.501	1.68e-13	1.40371	up
	WBGene00018241	231	210	218	661	456	491	1.70975	1.43495	1.59508	4.68466	3.15947	3.6488	6.89e-10	1.38698	up
	WBGene00018256	81	116	117	24	18	18	0.774313	1.02046	1.10513	0.214039	0.155447	0.166249	1.36e-06	-2.27328	down
	WBGene00018260	123	221	177	543	593	535	1.73632	2.87734	2.4788	7.35117	7.84778	7.58021	3.34e-13	1.81072	up
	WBGene00018262	95	165	158	226	296	283	1.17237	1.87628	1.93053	2.67357	3.42209	3.50845	0.000608736	1.07697	up
	WBGene00018295	96	111	97	37	19	41	0.992286	1.0606	0.960256	0.368259	0.17244	0.40968	0.00101263	-1.54485	down
	WBGene00018297	4557	4560	6043	6	4	256	213.845	197.066	280.488	0.250975	0.153015	12.0062	0.000228119	-5.72737	down
	WBGene00018333	20	15	24	74	87	70	0.486505	0.324089	0.58412	1.742	2.00787	1.73111	7.15e-05	2.07912	up
	WBGene00018334	125	269	224	802	1416	946	1.62007	3.40305	2.91986	10.7488	17.3638	12.6192	1.89e-15	2.50288	up
	WBGene00018353	494	478	225	1586	1170	793	5.36096	4.76907	2.41101	16.4509	11.8637	8.61508	2.82e-07	1.67226	up
	WBGene00018354	93	135	119	324	418	350	1.31798	1.7628	1.65822	4.3946	5.53705	4.97631	7.59e-11	1.78189	up
	WBGene00018375	108	136	192	355	424	783	1.81755	2.12002	3.2185	5.75948	6.72271	13.3038	6.8e-08	1.95904	up
	WBGene00018384	242	385	325	595	906	684	5.48862	8.05781	7.30205	12.916	19.2529	15.563	2.55e-07	1.33429	up
	WBGene00018393	14043	16564	10270	30553	26420	23463	451.2	490.074	326.382	938.51	793.749	755.051	1.58e-10	1.09127	up
	WBGene00018394	24	46	41	128	52	73	0.554808	0.969008	0.935179	2.83926	1.1176	1.74247	0.0151023	1.29351	up
	WBGene00018407	190	357	346	147	126	110	2.64854	4.59395	4.77726	1.96018	1.64261	1.5387	0.00058276	-1.09788	down
	WBGene00018413	68	162	107	370	379	293	0.943993	2.0789	1.46542	4.93819	4.94152	4.08466	1.38e-07	1.76455	up
	WBGene00018418	653	1410	1260	351	158	706	3.42374	6.81416	6.54083	1.75695	0.772531	3.70653	0.00180205	-1.33427	down
	WBGene00018427	3987	2310	3795	1530	1431	1582	55.217	29.4516	51.983	20.2592	18.5308	21.9415	3.85e-06	-1.05707	down
	WBGene00018435	86	201	91	218	443	237	1.83429	3.9613	1.92849	4.46142	8.8704	5.07937	0.00116735	1.40757	up
	WBGene00018465	451	603	537	1889	981	994	9.58216	11.8025	11.2947	38.4067	19.5128	21.1709	3.09e-08	1.3823	up
	WBGene00018468	280	461	499	93	69	131	1.32304	1.59627	1.71803	0.132418	0.077057	0.210533	4.77e-09	-1.9645	down
	WBGene00018487	284	377	456	44	18	46	5.73809	7.02196	9.1191	0.846328	0.327137	0.933201	1.95e-17	-3.26836	down
	WBGene00018488	7532	9397	11894	14660	21933	23513	70.3067	85.4081	108.721	129.626	202.443	217.09	5.76e-08	1.18588	up
	WBGene00018489	74	53	83	196	127	213	3.28836	2.16604	3.65455	8.39527	5.30689	9.55126	0.000151573	1.44504	up
	WBGene00018523	507	432	307	1353	797	624	8.79285	6.89925	5.26408	22.4477	12.9271	10.8485	3.88e-05	1.24748	up
	WBGene00018538	71	373	294	141	48	89	1.01518	5.27298	4.3896	2.00582	0.657602	1.27646	0.0227151	-1.28656	down
	WBGene00018540	42	79	51	252	146	112	1.04577	1.83304	1.27055	6.05935	3.43481	2.81361	0.000112229	1.68275	up
	WBGene00018543	83	284	90	969	499	370	1.10034	3.50512	1.1912	12.4174	6.2471	4.95871	3.84e-06	2.14103	up
	WBGene00018547	112	238	199	69	70	96	0.227391	0.44649	0.400264	0.132985	0.131593	0.194914	0.00491684	-1.09333	down
	WBGene00018568	96	57	63	202	143	159	0.855449	0.468436	0.552266	1.72026	1.18833	1.42315	0.000624229	1.31203	up
	WBGene00018572	1810	2804	3047	198	189	359	15.4343	24.2874	28.0759	1.93357	2.01632	3.76751	7.22e-33	-3.2399	down
	WBGene00018579	59	171	179	41	38	60	0.643594	1.71767	1.93079	0.424021	0.387153	0.655997	0.00579163	-1.42513	down
	WBGene00018594	320	314	302	1481	890	795	2.14374	1.94361	2.00544	9.53137	5.59772	5.36018	3e-14	1.85562	up
	WBGene00018606	83	102	59	248	111	132	1.35267	1.52211	0.941131	3.86864	1.6822	2.14956	0.00842564	1.10759	up
	WBGene00018640	114	456	405	72	26	7	0.85247	3.14512	2.99928	0.51366	0.177927	0.047898	4.66e-06	-3.1034	down
	WBGene00018643	639	613	572	1664	825	1092	14.6423	12.9265	12.9625	36.4789	17.6848	25.0636	6.56e-06	1.06592	up
	WBGene00018702	290	510	474	1448	1033	1150	5.52248	8.94846	8.93138	26.4185	18.4342	21.98	1.32e-13	1.62824	up
	WBGene00018707	54	72	57	323	176	151	0.509014	0.627373	0.53988	2.95529	1.57377	1.4482	6.06e-07	1.93209	up
	WBGene00018724	21	73	50	137	80	87	1.9241	6.2692	4.5811	12.3527	6.99034	8.21322	0.022993	1.20553	up
	WBGene00018731	166	209	222	499	534	774	13.8837	16.0756	18.385	39.9027	41.748	64.9006	2.55e-11	1.71594	up
	WBGene00018744	217	463	465	147	59	233	3.42625	6.73248	7.25402	2.21783	0.869261	3.68381	0.00602179	-1.27003	down
	WBGene00018755	123	273	197	536	821	519	1.63884	3.36165	2.60445	6.85503	10.2709	6.94829	2.31e-08	1.80727	up
	WBGene00018779	325	382	303	761	859	738	4.35994	4.72824	4.02188	9.77109	10.7943	9.93398	2.11e-12	1.34351	up
	WBGene00018787	195	144	144	108	42	75	3.61686	2.53854	2.63702	1.9515	0.797113	1.44842	0.017222	-1.0203	down
	WBGene00018823	3907	7471	4506	25171	31151	24384	64.8279	114.171	73.9543	399.363	483.396	405.311	1.81e-32	2.48404	up
	WBGene00018838	25	26	30	87	54	73	0.172043	0.162528	0.206919	0.584546	0.350499	0.51415	0.00235122	1.50294	up
	WBGene00018854	254	499	442	154	147	189	3.09966	5.61237	5.33984	1.79135	1.67708	2.31401	0.000106814	-1.15854	down
	WBGene00018860	344	589	479	859	901	855	3.80326	5.89672	5.16878	8.89086	9.08595	9.24204	8.86e-07	1.01686	up
	WBGene00018874	296	452	367	673	1073	661	13.0833	19.2343	16.402	29.118	45.5352	30.1443	4.28e-06	1.24751	up
	WBGene00018885	467	690	877	994	1429	1440	9.19687	12.5158	17.1055	18.7242	26.3333	28.4317	5.12e-05	1.05397	up
	WBGene00018911	104	157	173	355	310	308	5.82971	8.09465	9.58242	19.011	16.2066	17.3006	2.42e-06	1.28226	up
	WBGene00018931	56	61	64	198	123	126	0.720816	0.735247	0.828727	2.47352	1.49784	1.64326	0.000130859	1.40615	up
	WBGene00018946	65	70	60	273	154	126	1.9175	1.90363	1.74824	7.70944	4.24958	3.73793	4.79e-05	1.60263	up
	WBGene00018951	3902	6031	4398	11387	10893	11866	111.148	158.187	123.91	310.116	290.129	338.537	4.94e-22	1.37678	up
	WBGene00018965	97	378	255	14	5	20	1.69685	5.92667	4.30895	0.31457	0.06796	0.402057	6.43e-12	-4.09545	down
	WBGene00018969	1028	1519	1288	72	57	161	14.079	19.1463	17.4434	0.930643	0.722902	2.20851	1.31e-26	-3.60728	down
	WBGene00018971	279	546	417	767	998	907	3.32175	6.58154	5.09796	10.4367	12.9713	10.9743	7.58e-07	1.24229	up
	WBGene00018976	103	151	210	90	64	60	0.712746	0.916287	1.54456	0.568427	0.409338	0.429642	0.013244	-1.00597	down
	WBGene00018984	1935	3563	3068	5383	6574	5751	25.1	42.559	39.3629	66.7567	79.7396	74.7184	3.28e-09	1.18159	up
	WBGene00018997	32	20	23	74	147	136	0.483725	0.282081	0.345737	1.09055	2.1303	2.11939	4.6e-06	2.36704	up
	WBGene00019014	70	85	60	250	193	189	1.69663	1.89274	1.42869	5.79735	4.363	4.58843	1.04e-07	1.6672	up
	WBGene00019018	302	601	522	241	161	226	2.0622	3.77222	3.57043	0.812124	1.047	1.23084	0.000260503	-1.06212	down
	WBGene00019057	874	465	315	2083	1157	835	18.6887	9.15833	6.66654	42.5748	23.1587	17.8866	0.000399904	1.37565	up
	WBGene00019058	195	134	158	366	359	216	3.61338	2.2907	2.88872	6.50305	6.23444	4.01137	0.00146894	1.05203	up
	WBGene00019068	985	1152	1021	3015	2841	2541	11.9532	12.8677	12.2536	34.9905	32.2388	30.883	9.6e-33	1.52598	up
	WBGene00019073	81	67	45	275	153	181	1.57009	1.20458	0.854637	5.14673	2.78576	3.54166	7.48e-06	1.75053	up
	WBGene00019097	3903	8639	4818	6959	16251	8894	136.51	278.233	166.657	232.688	531.498	311.578	0.046319	1.04775	up
	WBGene00019100	333	435	277	686	729	583	5.56531	6.69302	4.58718	10.9748	11.4033	9.76356	2.66e-06	1.05802	up
	WBGene00019111	146	270	292	48	48	102	2.91673	4.96075	5.77891	0.909805	0.881728	2.04475	9.46e-05	-1.71361	down
	WBGene00019148	401	786	723	141	76	95	2.38239	4.29859	4.24786	0.796526	0.418435	0.562047	1.84e-15	-2.49961	down
	WBGene00019154	452	712	740	21	10	65	5.94049	8.63142	9.62573	0.251771	0.121893	0.847482	8.52e-17	-4.19685	down
	WBGene00019164	1000	1527	1344	2305	3069	2764	16.3937	23.1215	21.8085	36.1624	47.07	45.3995	2.71e-10	1.20289	up
	WBGene00019182	118	208	189	231	418	416	3.50529	5.55699	5.44747	6.55225	11.4192	11.4652	0.000614453	1.18753	up
	WBGene00019184	302	390	503	0	10	20	7.19616	8.56552	11.8744	0	0.219997	0.463881	1.74e-05	-5.17725	down
	WBGene00019188	351	642	537	286	186	231	1.51483	2.77815	2.2974	1.19126	0.750887	0.998251	0.00017206	-1.00434	down
	WBGene00019189	143	141	137	354	267	361	3.20345	2.90598	3.04098	7.59776	5.60798	8.10961	9.73e-08	1.32692	up
	WBGene00019208	227	295	424	903	674	1249	5.65343	6.77356	10.4515	21.5313	15.7065	31.1918	5.78e-09	1.6881	up
	WBGene00019212	235	574	490	76	31	92	2.24906	5.12384	4.65146	0.592031	0.265586	0.78153	2.11e-09	-2.58938	down
	WBGene00019213	548	903	933	1794	2027	1666	6.85751	10.1386	11.4452	20.6565	22.7691	20.6121	3.18e-10	1.3302	up
	WBGene00019224	54	90	109	33	29	33	0.785133	1.21217	1.57478	0.452703	0.393431	0.469486	0.00894122	-1.29385	down
	WBGene00019225	972	1048	1130	1670	2409	2088	10.7736	10.6941	12.3873	17.7066	24.9769	23.1934	2e-08	1.09209	up
	WBGene00019236	46	89	67	0	8	14	2.48191	4.49027	3.61315	0	0.369417	0.738397	0.00109103	-3.04714	down
	WBGene00019261	2811	4599	3924	9490	11683	9640	38.1632	57.497	52.6982	123.189	148.326	131.091	9.41e-19	1.57444	up
	WBGene00019272	651	1028	1047	29	22	109	8.45795	11.9755	13.4961	0.329081	0.24459	1.36717	9.32e-17	-3.97286	down
	WBGene00019285	107	237	169	11	20	22	1.12896	2.54063	1.91891	0.098507	0.253667	0.227427	2.91e-10	-3.13219	down
	WBGene00019300	239	367	337	1045	345	611	4.26908	6.03622	5.95575	17.8422	5.76203	10.9259	0.000582711	1.18129	up
	WBGene00019318	249	401	404	68	60	91	3.28016	4.96036	5.33032	0.865267	0.702465	1.29706	1.58e-11	-2.14654	down
	WBGene00019329	393	569	503	1135	1064	898	6.72705	8.98832	8.52196	18.6235	17.0677	15.4467	8.04e-11	1.20034	up
	WBGene00019351	4991	7219	6068	12210	14996	12178	54.5362	72.8178	65.5823	127.936	154.22	133.702	7.31e-15	1.23604	up
	WBGene00019373	608	717	490	1438	1131	826	10.3402	11.2306	8.23815	23.5012	18.0584	14.092	1.2e-05	1.01499	up
	WBGene00019376	27	52	54	69	107	120	0.589347	0.664256	0.84508	0.912132	1.43088	1.66481	0.00841079	1.28925	up
	WBGene00019379	6	0	0	83	83	107	0.09795	0	0	1.34559	1.30845	1.82126	3.6e-09	5.58345	up
	WBGene00019388	16	33	25	95	70	58	0.630214	1.17948	0.977488	3.59073	2.60628	2.31746	0.00121107	1.71278	up
	WBGene00019444	191	153	173	419	316	269	3.37718	2.48648	3.01536	7.08528	5.22287	4.75834	0.000148678	1.05619	up
	WBGene00019462	79	154	169	201	304	305	1.04245	1.8804	2.2249	2.55025	3.7743	4.0656	0.00183812	1.14653	up
	WBGene00019476	381	515	438	1199	864	945	15.2939	19.0544	17.3873	46.0569	32.4542	38.0172	4.66e-13	1.28495	up
	WBGene00019492	1507	3210	2717	5451	5198	4735	15.2407	29.9097	27.2569	52.7384	49.2204	48.0001	4.89e-08	1.18003	up
	WBGene00019495	898	718	993	251	185	349	21.5227	15.7469	23.7094	5.74688	4.1107	8.4096	2.01e-09	-1.63493	down
	WBGene00019515	179	417	243	921	1681	804	2.33849	5.01201	3.13845	11.5059	20.5454	10.5222	5.42e-10	2.17693	up
	WBGene00019520	300	490	505	14	6	54	5.12711	7.71665	8.53459	0.226222	0.089542	0.916707	6.88e-12	-4.01532	down
	WBGene00019564	91	53	58	334	427	193	1.97911	1.06271	1.24155	6.99175	8.75893	4.2341	1.5e-08	2.34582	up
	WBGene00019579	44	62	48	147	165	126	0.547857	0.847372	2.15307	2.33303	2.38794	2.115	9.18e-06	1.63247	up
	WBGene00019587	44	134	130	109	256	226	0.359165	1.00023	1.04978	0.847282	1.94785	1.84624	0.0292628	1.09488	up
	WBGene00019590	70	150	92	157	224	231	1.69485	3.39215	2.2228	3.68654	5.14374	5.67074	0.00318358	1.11365	up
	WBGene00019592	86	215	183	275	332	330	1.03306	2.38659	2.18158	3.16489	3.74654	3.98801	0.0017518	1.09144	up
	WBGene00019593	13	27	47	81	88	68	0.157483	0.299151	0.60983	1.09339	1.05647	0.95554	0.00739921	1.57038	up
	WBGene00019604	243	610	463	1463	932	1072	4.96091	11.4969	9.36466	28.6225	17.8268	21.9658	1.08e-07	1.52167	up
	WBGene00019644	237	216	264	137	21	72	2.25235	1.8922	2.47575	1.24153	0.182232	0.684082	0.00348437	-1.56987	down
	WBGene00019653	147	275	187	358	479	426	1.88001	3.25803	2.37854	4.39774	5.75866	5.48129	3.33e-05	1.18948	up
	WBGene00019660	518	628	766	1207	1712	1010	8.85534	9.87743	12.9487	19.7215	27.3634	17.2845	4.06e-06	1.1656	up
	WBGene00019666	1001	1814	1657	2664	2835	2827	7.19211	12.0016	11.7783	18.2984	19.0442	20.3418	1.95e-07	1.02567	up
	WBGene00019674	33	73	65	185	139	149	1.22143	2.55828	2.37348	6.81746	4.81573	5.63615	6.5e-05	1.59033	up
	WBGene00019682	13990	23055	16979	30758	39661	32130	191.141	290.054	229.447	401.75	506.672	439.666	4.27e-09	1.05894	up
	WBGene00019730	1714	2097	1990	7008	2660	3047	19.3346	21.7803	22.2101	75.5977	28.0665	34.4343	1.4e-05	1.22301	up
	WBGene00019731	90	185	107	411	352	271	0.713063	1.35866	0.839679	3.12948	2.6203	2.16212	1.57e-06	1.56586	up
	WBGene00019738	2009	2864	2802	3414	6342	5732	43.0199	56.4848	59.3605	69.9064	127.013	122.968	1.93e-06	1.14888	up
	WBGene00019744	145	304	129	1326	1307	1297	8.63222	16.7254	7.60626	76.0799	73.3605	77.9807	3.56e-25	2.90144	up
	WBGene00019749	121	151	137	271	244	268	1.8306	2.10508	2.05045	3.7731	3.14813	4.0626	1.98e-05	1.05199	up
	WBGene00019751	89	297	255	107	44	128	1.09491	3.23611	2.99593	1.26229	0.518796	1.52041	0.0362064	-1.07843	down
	WBGene00019756	59	83	87	10	0	4	0.725272	0.93871	1.05375	0.110606	0	0.042861	3.51e-06	-3.94971	down
	WBGene00019761	92	74	81	33	25	42	1.74193	1.28921	1.51103	0.59746	0.440205	0.794174	0.0117944	-1.2048	down
	WBGene00019780	672	1098	960	2049	1561	1870	23.4862	33.1045	31.0974	68.4757	47.8892	60.8608	4.07e-10	1.12337	up
	WBGene00019788	200	124	150	611	229	492	4.44963	2.54409	3.30195	13.0303	4.76062	10.9949	3.03e-05	1.56637	up
	WBGene00019791	191	126	151	609	239	494	4.24454	2.58825	3.31443	12.9826	4.97909	11.0347	9.52e-06	1.59827	up
	WBGene00019803	480	787	608	1183	1997	1523	9.20473	13.5102	11.4598	21.5581	34.2878	29.4728	4.8e-09	1.46663	up
	WBGene00019839	425	893	940	3	18	21	10.9733	21.2245	24.0065	0.049406	0.426613	0.524442	6.13e-31	-5.60246	down
	WBGene00019854	67	173	122	297	196	197	1.55118	3.67732	2.77922	6.55875	4.23948	4.55257	0.00531653	1.05621	up
	WBGene00019858	30	51	26	217	166	181	0.428771	0.674109	0.364943	2.98421	2.23705	2.60125	5.56e-11	2.51851	up
	WBGene00019868	111	81	89	4	5	0	1.34225	0.909379	1.07167	0.04041	0.052445	0	6.79e-10	-4.85847	down
	WBGene00019869	275	543	490	824	894	855	2.4883	4.52546	4.3838	7.13933	7.56881	7.75408	6.25e-06	1.10715	up
	WBGene00019886	0	12	0	1296	1478	1201	0	0.239715	0	28.901	32.2532	28.072	9.4e-07	8.57516	up
	WBGene00019895	6667	9130	7638	15979	16541	13939	49.3549	62.2373	55.9244	113.091	114.5	103.354	5.93e-17	1.10981	up
	WBGene00019904	259	561	419	218	129	166	2.77016	6.12667	4.62022	2.15525	1.31025	1.76964	0.000303578	-1.15186	down
	WBGene00019914	7213	13092	7408	19530	21071	19554	133.875	223.751	135.988	346.539	365.694	363.501	1.18e-10	1.25218	up
	WBGene00019923	57	47	46	139	66	103	0.96873	0.733409	0.775768	2.28211	1.04513	1.76255	0.0119181	1.12742	up
	WBGene00019927	20	54	26	126	38	88	0.317848	0.817733	0.409807	1.99494	0.586632	1.49447	0.0187379	1.44722	up
	WBGene00019952	58	36	58	177	82	130	0.867155	0.497872	0.86931	2.55986	1.1522	1.96271	0.00168796	1.43711	up
	WBGene00019956	85	103	95	220	83	234	1.57648	1.778	1.75973	3.93297	1.44257	4.38323	0.0170137	1.02095	up
	WBGene00019957	3733	6089	4918	10888	12851	9863	13.7919	20.755	17.7855	38.7653	44.5479	36.4774	9.99e-14	1.31991	up
	WBGene00019965	256	666	425	859	1018	810	1.89182	4.96243	3.15475	7.09864	7.50888	6.60983	0.000112595	1.14	up
	WBGene00019967	170	422	258	1332	1229	785	2.24434	5.14177	3.37274	16.8786	15.2297	10.4139	7.1e-12	2.11323	up
	WBGene00019968	18	91	30	136	103	169	0.319814	1.50816	0.527258	2.33529	1.72151	3.03103	0.00344084	1.70427	up
	WBGene00019973	120	164	120	505	405	367	2.5697	3.25604	2.53949	10.4006	8.14842	7.92707	6.63e-13	1.77571	up
	WBGene00019979	195	464	296	884	529	490	2.58257	5.66318	3.88128	11.2109	6.56211	6.51446	0.000493142	1.11743	up
	WBGene00019986	813	1360	1269	2180	2942	2637	12.8246	19.7535	19.7987	32.8846	43.396	41.6648	6.46e-10	1.30565	up
	WBGene00019998	186	284	230	509	542	410	4.96543	7.00834	6.09052	13.0401	13.5931	11.0118	8.23e-07	1.1871	up
	WBGene00020004	93	182	211	158	367	394	1.21945	2.21647	2.75928	1.99269	4.53883	5.21717	0.014405	1.06231	up
	WBGene00020015	134	158	156	237	326	278	2.34637	2.53784	2.68747	3.95795	5.33003	4.86467	0.000214293	1.03257	up
	WBGene00020016	45	70	82	101	160	169	0.68397	0.987724	1.2474	1.4803	2.29247	2.60297	0.00292293	1.25711	up
	WBGene00020017	107	204	288	0	0	0	1.88441	3.4073	5.31208	0	0	0	1.05e-14	-9.96153	down
	WBGene00020029	670	761	819	1459	1293	1791	16.1724	17.0124	19.6516	33.764	29.3498	43.4891	6.98e-11	1.12532	up
	WBGene00020033	141	90	164	0	0	2	7.76856	4.57735	8.97953	0	0	0.09898	8.45e-11	-7.52915	down
	WBGene00020047	188	206	153	500	379	352	7.31643	7.70628	5.88965	18.9202	14.5407	14.1938	2.27e-07	1.2785	up
	WBGene00020051	214	387	282	155	61	158	2.27658	3.79329	2.96464	1.57443	0.601743	1.68196	0.00406696	-1.12963	down
	WBGene00020054	83	429	247	51	23	47	1.61843	7.71041	4.7689	0.948163	0.412227	0.907792	6.39e-06	-2.51337	down
	WBGene00020069	58	195	160	38	42	75	0.574509	1.84659	1.65118	0.33102	0.379021	0.714766	0.0183752	-1.27296	down
	WBGene00020080	29	47	37	87	102	74	0.387114	0.576302	0.489162	1.11123	1.2655	0.986879	0.00296853	1.3475	up
	WBGene00020082	1693	3381	2632	4969	5934	5304	15.9238	29.7139	24.9072	45.4257	53.0394	50.7671	6.78e-09	1.20867	up
	WBGene00020083	156	274	211	53	16	90	4.43656	7.19641	5.94809	1.43093	0.422828	2.56596	0.000460357	-1.90196	down
	WBGene00020139	1293	3237	3026	3816	6447	5458	18.9384	43.8291	43.831	53.6314	88.5541	80.3714	4.57e-05	1.20423	up
	WBGene00020152	40	75	95	148	179	154	0.704983	1.23833	1.68003	2.54562	3.01147	2.76869	0.00125673	1.32444	up
	WBGene00020153	111	184	118	335	294	266	1.8339	2.811	1.9329	5.36719	4.57034	4.43479	1.15e-05	1.23933	up
	WBGene00020155	718	3262	2032	952	589	773	22.5957	91.2738	63.9236	29.0175	17.5257	24.5531	0.0278572	-1.23958	down
	WBGene00020158	2840	4299	3917	8026	8931	8326	46.628	65.0043	63.6185	125.956	137.186	137.122	8.49e-18	1.31947	up
	WBGene00020182	282	751	471	1210	2082	1631	3.93661	9.68107	6.51676	16.1927	27.2503	22.8665	3.57e-09	1.8645	up
	WBGene00020194	405	631	520	35	16	48	8.15562	11.7066	10.3602	0.658056	0.299994	0.949606	3e-26	-3.86222	down
	WBGene00020222	283	216	252	527	440	477	4.48002	3.14473	3.94711	7.99427	6.5213	7.58161	5.22e-06	1.04335	up
	WBGene00020237	150	666	453	19	14	25	3.70066	15.1804	11.0687	0.440191	0.312946	0.601497	2.33e-17	-4.30975	down
	WBGene00020245	196	396	170	357	748	353	3.6491	6.77596	3.1078	6.33686	12.4001	6.55311	0.00689483	1.09422	up
	WBGene00020247	235	308	303	719	453	623	3.31704	3.99519	4.22841	7.95912	5.70339	8.76494	9.45e-08	1.19255	up
	WBGene00020279	99	153	158	69	18	74	2.23117	3.04372	3.15468	1.33516	0.623455	1.46522	0.020669	-1.25027	down
	WBGene00020281	71	242	204	10	17	17	0.995918	2.59213	2.33935	0.107917	0.172622	0.183093	2.23e-09	-3.40588	down
	WBGene00020283	163	234	279	51	49	50	2.12649	2.65725	3.45598	0.59384	0.558184	0.609623	4.42e-09	-2.05368	down
	WBGene00020301	522	957	853	1095	1958	1582	6.83405	11.5361	11.0104	13.6578	23.8864	20.6601	3.53e-05	1.13344	up
	WBGene00020329	26	111	77	181	253	226	0.507447	2.00114	1.48879	3.38055	4.63681	4.43591	0.000208042	1.77815	up
	WBGene00020335	156	212	171	464	300	376	5.6112	7.06432	6.09968	15.9985	10.1544	13.5944	1.46e-06	1.1904	up
	WBGene00020339	180	398	339	602	522	572	5.66872	11.5452	10.5792	18.1237	15.3857	18.0448	0.00022979	1.0152	up
	WBGene00020358	151	164	120	270	389	304	3.30412	3.31867	2.59479	5.67683	7.99292	6.6993	1.6e-05	1.27115	up
	WBGene00020359	99	200	139	233	355	307	2.20426	4.1143	3.06128	4.96971	7.41219	6.85105	0.000503932	1.1727	up
	WBGene00020369	3476	6200	4728	8498	9602	8703	65.4382	107.492	88.0397	152.967	169.045	164.132	8.56e-09	1.02814	up
	WBGene00020393	2019	2188	2147	4065	4515	4106	44.5726	44.4142	46.7125	86.3202	94.19	92.0467	3.86e-18	1.11441	up
	WBGene00020407	67	136	93	281	193	240	1.07363	2.00207	1.47251	4.30983	2.88672	3.85427	2.96e-05	1.39191	up
	WBGene00020445	163	452	321	818	461	467	2.22375	5.70517	4.34771	10.7281	5.91221	6.41375	0.00329937	1.02275	up
	WBGene00020448	349	296	236	994	678	470	5.99992	4.68009	4.01089	16.3483	10.905	8.08969	3.69e-06	1.37867	up
	WBGene00020449	209	288	206	345	798	513	4.02846	5.11341	3.91946	6.36071	14.3883	9.90645	5.67e-05	1.3796	up
	WBGene00020456	1401	1671	922	3791	4241	3374	25.2947	27.7851	16.4526	65.4393	71.6171	61.0305	1.35e-14	1.63654	up
	WBGene00020458	35	54	7	115	70	56	0.783756	1.11674	0.148153	2.47988	1.47368	1.26189	0.0412989	1.44628	up
	WBGene00020460	35	66	58	116	119	62	0.597801	1.04686	0.985482	1.90849	1.92098	1.06593	0.0312504	1.03038	up
	WBGene00020479	159	291	244	73	50	78	2.19063	3.66317	3.34066	0.962517	0.638701	1.07308	2.44e-06	-1.66816	down
	WBGene00020490	114	212	236	77	54	80	0.557892	0.960037	1.14459	0.35877	0.24392	0.389399	0.000957289	-1.29586	down
	WBGene00020516	2733	7313	4734	9742	13464	11973	40.8404	100.65	69.9802	139.194	188.165	179.223	1.35e-07	1.39955	up
	WBGene00020550	46	544	458	27	8	43	0.463149	5.10789	4.62126	0.256039	0.076245	0.435869	8.68e-07	-3.61392	down
	WBGene00020554	496	696	896	47	25	122	4.32325	5.59052	7.71784	0.390544	0.199812	1.06082	1.13e-12	-3.31949	down
	WBGene00020560	198	192	219	10	0	17	4.75471	4.23022	5.18348	0.228798	0	0.402707	5.82e-11	-4.40805	down
	WBGene00020561	319	471	365	79	45	74	16.5744	22.5166	18.7538	3.92549	2.14166	3.81186	7.82e-16	-2.43243	down
	WBGene00020569	64	207	189	528	308	379	1.11663	3.35977	3.30077	8.88114	5.0737	6.70071	0.000134231	1.5248	up
	WBGene00020571	98	87	143	12	11	18	1.90959	1.55943	2.77358	0.217527	0.195269	0.334372	5.57e-08	-2.89511	down
	WBGene00020574	49	86	72	119	133	140	1.60711	2.63181	2.35236	3.7732	4.15343	4.66845	0.00489195	1.0495	up
	WBGene00020579	888	1689	1117	2485	2830	1938	6.14989	10.8141	7.67149	16.6076	18.4156	13.5138	1.36e-06	1.10921	up
	WBGene00020587	46	85	63	172	63	134	0.601331	1.02422	0.81394	2.16651	0.770071	1.77144	0.0288765	1.03347	up
	WBGene00020605	83	188	171	75	44	72	0.82024	1.72223	1.67929	0.710207	0.408762	0.713179	0.0127726	-1.09093	down
	WBGene00020609	13	19	9	132	78	96	0.132969	0.17315	0.08319	1.3055	0.752855	0.991982	1.25e-08	3.00981	up
	WBGene00020611	26	86	69	188	182	197	0.274043	0.83584	0.723499	1.90035	1.80008	2.09237	4.82e-05	1.78463	up
	WBGene00020613	31	46	31	223	251	227	1.24659	1.73233	1.24175	8.74152	9.61874	9.28382	8.69e-17	2.82356	up
	WBGene00020626	134	205	136	50	18	30	2.25844	3.18985	2.26769	0.807338	0.283334	0.496318	2.8e-06	-2.17328	down
	WBGene00020631	28	60	22	64	116	105	0.615258	1.24451	0.469168	1.36734	2.43073	2.35777	0.0057743	1.52417	up
	WBGene00020632	60	197	192	165	473	458	0.287354	0.871015	0.910583	0.757662	2.12467	2.20139	0.00387515	1.44606	up
	WBGene00020651	83	268	164	434	303	325	3.02709	8.97469	5.90517	15.1207	10.3074	11.8568	0.00183587	1.17783	up
	WBGene00020662	23189	41102	31445	55257	78507	66956	535.105	873.357	717.691	1218.98	1693.89	1547.46	1.65e-09	1.20607	up
	WBGene00020678	139	969	655	381	146	219	1.49357	9.24731	6.76384	3.95864	1.40885	2.29666	0.0344749	-1.11131	down
	WBGene00020689	55	113	106	29	35	50	0.894697	1.785	1.73842	0.453262	0.531512	0.810986	0.0255525	-1.13327	down
	WBGene00020702	94	306	241	52	26	20	0.43207	1.3009	1.10202	0.230168	0.110784	0.089046	1.03e-06	-2.58663	down
	WBGene00020728	74	57	52	21	14	24	0.855507	0.607117	0.591498	0.228923	0.150279	0.27503	0.00714072	-1.53671	down
	WBGene00020736	22	45	43	70	68	72	1.68399	3.17317	3.26623	5.188	4.91509	5.57328	0.0328074	1.05962	up
	WBGene00020743	63	92	84	25	32	29	0.877535	1.17468	1.16212	0.329796	0.414999	0.400706	0.00500887	-1.34807	down
	WBGene00020760	115	281	95	472	498	154	4.18089	9.4677	3.44392	16.5094	17.0457	5.64896	0.00670981	1.34184	up
	WBGene00020765	287	545	547	835	856	1037	3.03381	5.30674	5.72033	8.44699	8.46967	10.9816	1.07e-05	1.11164	up
	WBGene00020774	10	54	87	84	258	184	0.101327	0.508994	0.881282	0.82414	2.48916	1.89686	0.00405527	1.95962	up
	WBGene00020786	99	155	134	366	204	196	1.33521	1.91582	1.79436	4.83049	2.63288	2.68421	0.00127516	1.0894	up
	WBGene00020797	120	98	96	302	131	243	1.80931	1.35457	1.41981	4.35389	1.84716	3.66535	0.0013387	1.19326	up
	WBGene00020799	900	503	454	2076	1055	823	14.8917	7.65872	7.4199	32.8322	16.3194	13.6263	0.00103409	1.16487	up
	WBGene00020803	62	217	221	0	0	8	1.41521	4.57493	5.01061	0	0	0.173816	0.000668718	-5.83182	down
	WBGene00020813	63	372	285	441	744	468	0.491747	2.67445	2.19708	3.28776	5.4321	3.65364	0.00516431	1.36307	up
	WBGene00020836	163	339	274	73	51	111	2.53382	4.85864	4.2211	1.07942	0.731504	1.72835	6.43e-05	-1.59979	down
	WBGene00020846	332	735	794	173	85	168	2.61919	5.34261	6.19796	1.29925	0.624492	1.32729	3.41e-08	-2.01334	down
	WBGene00020881	21	40	29	64	66	109	0.616288	1.10124	0.846481	1.83282	1.85735	3.27725	0.00311169	1.53716	up
	WBGene00020895	256	589	340	683	821	672	4.54167	8.72885	5.20179	11.3476	13.5882	11.7241	0.000365977	1.01894	up
	WBGene00020903	162	310	280	600	709	616	1.49218	2.64233	2.56355	5.30785	6.13123	5.7097	1.42e-08	1.48842	up
	WBGene00020917	489	745	640	1619	1423	1432	27.0109	37.8626	34.9448	85.5078	73.4945	79.2441	7.51e-17	1.3754	up
	WBGene00020940	303	361	385	913	793	830	8.11383	8.89319	10.1839	23.3857	19.855	22.2517	4.18e-16	1.38599	up
	WBGene00020952	357	1197	940	858	2609	2150	3.52923	12.4183	9.14694	9.00754	27.7076	23.7963	0.0407694	1.33736	up
	WBGene00020962	381	685	561	948	1299	1027	4.51694	7.4851	6.59061	10.7556	14.425	12.2119	1.85e-06	1.14525	up
	WBGene00020972	72	200	158	205	340	238	0.587163	1.50289	1.28019	1.60238	2.60035	1.9511	0.0127457	1.01512	up
	WBGene00020976	70	97	84	23	24	44	0.882261	0.970547	0.978942	0.268375	0.223302	0.481844	0.00823613	-1.34333	down
	WBGene00020981	231	337	328	891	1099	898	4.2352	5.6989	5.97067	15.6714	18.9143	16.5422	3.95e-17	1.81548	up
	WBGene00020989	64	324	170	814	693	531	1.01872	4.79101	2.68665	12.497	10.4002	8.54168	2.72e-06	2.018	up
	WBGene00021005	6458	5365	6785	20638	10443	15922	185.779	144.841	195.548	558.63	278.927	455.588	9.14e-12	1.42542	up
	WBGene00021020	2496	2734	2222	6220	5792	4183	37.2098	38.3046	33.4039	90.2214	83.6684	64.7548	4.92e-13	1.23345	up
	WBGene00021048	2627	3970	3411	8371	8407	7876	43.8389	60.9759	56.2871	133.398	131.155	131.547	5.41e-24	1.4245	up
	WBGene00021050	5035	6086	5380	13497	9738	9560	73.6072	81.9255	77.7967	188.649	133.114	139.98	1.09e-15	1.0997	up
	WBGene00021060	1264	1326	1109	3066	2989	2576	30.5377	29.4995	26.4957	70.8015	67.5078	62.328	1.43e-20	1.33572	up
	WBGene00021079	35	87	64	115	113	126	1.478	3.44398	2.69916	4.78083	4.5345	5.43499	0.0134555	1.06219	up
	WBGene00021095	1270	1885	1761	259	172	336	25.3817	34.6927	34.7984	4.93774	3.19711	6.71606	4.53e-26	-2.56681	down
	WBGene00021121	39	115	107	374	273	158	0.627299	1.70743	1.70396	5.75942	4.1127	2.54035	0.000132235	1.75165	up
	WBGene00021156	70	115	69	279	75	160	0.749868	1.25394	0.933891	2.79124	0.93322	2.16109	0.0220437	1.114	up
	WBGene00021160	681	2012	765	4322	5737	5251	9.05652	24.6668	10.0635	55.0124	71.4324	70.0336	6.62e-06	2.30223	up
	WBGene00021167	35	54	56	72	116	88	0.465654	0.666842	0.731583	0.919565	1.4526	1.17341	0.021067	1.06211	up
	WBGene00021190	124	256	164	469	484	530	4.06255	7.73591	5.30861	14.7474	14.8688	17.4386	1.23e-08	1.57983	up
	WBGene00021213	165	294	268	20	18	36	1.99424	3.27424	3.19954	0.222901	0.200851	0.432477	7.9e-14	-3.17255	down
	WBGene00021253	524	592	434	2191	1969	1455	21.4893	22.3403	17.5916	85.8988	75.5026	59.7406	4.1e-23	1.97086	up
	WBGene00021256	45	110	83	107	299	204	0.240563	0.540588	0.437388	0.544557	1.49598	1.09436	0.00194837	1.51686	up
	WBGene00021262	205	186	271	310	562	473	2.55336	2.13355	3.34762	3.70218	6.56996	5.92067	0.000350468	1.14536	up
	WBGene00021263	137	86	76	244	188	188	10.4445	6.03309	5.74599	17.7905	13.402	14.3739	0.0016579	1.14469	up
	WBGene00021309	133	154	240	30	25	58	1.88734	2.03142	2.93239	0.525812	0.261767	0.991093	8.47e-06	-2.11239	down
	WBGene00021321	113	358	317	817	822	687	3.34554	9.8189	9.33083	23.282	22.9285	20.5172	9.53e-07	1.70007	up
	WBGene00021322	4435	8193	5652	13398	14075	13726	112.297	191.035	141.547	324.332	333.246	348.1	2.94e-13	1.30434	up
	WBGene00021325	3056	4971	3500	7600	7946	7639	85.9504	128.721	97.3518	204.339	208.955	215.177	1.02e-12	1.13647	up
	WBGene00021326	239	273	239	98	41	39	3.11725	3.28196	3.08975	1.21594	0.491086	0.499817	1.02e-06	-1.98281	down
	WBGene00021328	50	90	69	28	15	40	0.728616	1.19797	0.986486	0.379528	0.195248	0.581088	0.0343643	-1.21604	down
	WBGene00021336	176	269	212	566	650	635	5.87243	8.295	7.01358	18.1094	20.338	21.2531	2.42e-13	1.62118	up
	WBGene00021337	108	211	122	375	432	492	2.43938	3.90311	2.54963	7.34138	8.16438	10.1695	1.53e-08	1.69347	up
	WBGene00021339	119	122	119	397	616	464	2.30025	1.61689	2.23187	5.54356	10.4334	7.32545	1.3e-14	2.16091	up
	WBGene00021340	496	710	591	1295	1470	1201	9.66801	12.6758	11.345	24.0156	26.6589	23.3277	2.82e-12	1.26775	up
	WBGene00021354	1030	1047	968	2911	2372	2097	13.6319	12.7543	12.6647	36.8333	29.3535	27.8013	2.07e-19	1.38441	up
	WBGene00021362	144	230	208	90	78	93	0.984369	1.43345	1.3973	0.573911	0.482469	0.615801	0.00119782	-1.03655	down
	WBGene00021371	109	126	95	211	189	212	2.06975	2.18851	1.76982	3.81675	3.34219	4.02087	0.000361033	1.00496	up
	WBGene00021389	180	202	193	46	39	32	1.97278	2.03637	2.08581	0.474451	0.394666	0.349639	3.25e-10	-2.18587	down
	WBGene00021397	94	100	46	260	226	201	1.67747	1.63841	0.802317	4.45381	3.78124	3.60206	1.31e-05	1.62973	up
	WBGene00021403	54	128	91	5	13	34	1.50716	3.3073	2.52081	0.114901	0.327585	0.943381	0.00208915	-2.24837	down
	WBGene00021407	57	132	89	17	13	32	1.59885	3.41693	2.46943	0.436301	0.327585	0.897559	0.000497783	-2.03501	down
	WBGene00021412	62	74	83	231	123	216	0.774602	0.862359	1.03418	2.79021	1.45383	2.7371	4.51e-05	1.48117	up
	WBGene00021463	82	68	87	198	79	185	0.60012	0.458984	0.634571	1.39854	0.546262	1.36814	0.0152255	1.04947	up
	WBGene00021468	1911	1164	1505	3793	1846	3140	18.5283	10.3889	14.4247	35.1557	16.7352	30.4832	0.000114786	1.01815	up
	WBGene00021487	193	247	231	1323	1248	1212	4.9576	5.81124	5.86964	32.2792	29.7336	31.583	3.65e-59	2.61173	up
	WBGene00021491	41	41	113	294	182	387	1.10416	0.99957	3.02285	7.60484	4.60662	10.5066	2.69e-06	2.24351	up
	WBGene00021495	383	503	307	838	896	597	9.84962	11.9026	7.80037	20.6008	21.5421	15.3855	1.25e-05	1.0904	up
	WBGene00021518	767	1393	965	3579	2735	2543	11.4298	19.1096	14.2236	50.9944	38.109	37.952	7.03e-16	1.6256	up
	WBGene00021519	109	99	129	405	129	121	1.7031	1.42266	1.99891	6.0541	1.87814	1.89304	0.0313728	1.03545	up
	WBGene00021520	83	57	70	141	137	158	1.34688	0.849688	1.11263	2.17315	2.0648	2.55523	0.00149594	1.15553	up
	WBGene00021521	22	21	10	54	48	45	0.869768	0.740562	0.364942	2.02996	1.74174	1.74315	0.011194	1.58159	up
	WBGene00021528	172	287	316	120	121	104	1.21842	1.96462	2.15134	0.893317	0.871638	0.801782	0.00121576	-1.04386	down
	WBGene00021531	157	188	187	419	433	333	2.96992	3.27553	3.48209	7.57269	7.65304	6.31161	1.17e-07	1.27303	up
	WBGene00021543	676	442	466	1224	844	1043	25.9521	15.6177	17.7057	44.9848	30.3133	40.1366	1.02e-05	1.06388	up
	WBGene00021565	147	211	169	447	322	393	2.57966	3.40822	2.93151	7.52468	5.29256	6.92594	1.28e-07	1.25442	up
	WBGene00021590	510	1161	694	1733	1784	1267	8.84698	18.5388	11.8952	28.7425	28.9427	22.0107	1.27e-05	1.1546	up
	WBGene00021602	243	329	248	547	828	663	3.0719	3.87657	3.10868	6.59975	9.75998	8.54189	7.73e-09	1.44524	up
	WBGene00021603	203	217	230	275	487	441	2.51978	2.47784	2.81999	3.27171	5.66021	5.49403	0.000724363	1.01474	up
	WBGene00021614	279	472	469	172	146	227	3.84852	6.00026	6.4093	2.26592	1.88662	3.1339	0.000392052	-1.0419	down
	WBGene00021625	1838	2538	4064	5	12	110	43.3997	55.1807	94.9318	0.09035	0.261469	2.58168	6.62e-07	-5.93702	down
	WBGene00021702	635	877	899	1351	1663	1688	10.3124	13.1368	14.4519	20.9729	25.343	27.5507	1.15e-08	1.08857	up
	WBGene00021703	16	10	4	67	104	74	0.150388	0.090218	0.031587	0.619815	0.948148	0.718955	2.02e-06	3.14331	up
	WBGene00021709	378	657	473	942	1254	1139	4.86887	7.77684	6.0379	11.1245	14.1338	13.3793	2.32e-08	1.28035	up
	WBGene00021731	87	154	190	352	352	316	3.04691	5.00052	6.60857	11.8739	11.6209	11.1538	1.84e-05	1.3663	up
	WBGene00021743	422	1132	815	1821	1209	1311	3.90578	9.56465	7.39701	15.6656	10.1411	11.7893	0.000467069	1.00124	up
	WBGene00021755	155	119	101	54	59	61	5.7451	4.05644	3.68663	1.90576	2.03416	2.24657	0.0122521	-1.00154	down
	WBGene00021768	4159	7600	4230	8565	12890	10446	120.806	203.287	121.534	237.855	350.09	303.902	9.85e-07	1.13957	up
	WBGene00021772	99	185	207	249	431	425	1.27601	2.20293	2.65444	3.08313	5.22645	5.51687	0.000308619	1.30815	up
	WBGene00021779	627	353	569	1467	1037	1113	9.59778	4.97282	8.6153	21.4767	14.8485	17.063	5.48e-07	1.31032	up
	WBGene00021797	261	139	120	700	142	231	4.02593	1.92397	1.8229	10.459	2.13005	3.52136	0.0393913	1.09721	up
	WBGene00021860	13	9	27	48	66	94	0.279407	0.176814	0.563796	0.989653	1.32166	2.03337	0.000862835	2.1949	up
	WBGene00021862	17	43	16	64	60	51	0.271966	0.64001	0.253772	0.991765	0.899413	0.814465	0.0263614	1.3423	up
	WBGene00021869	3501	4428	3878	5805	9130	7393	99.762	116.179	109.231	157.994	243.027	210.822	5.05e-08	1.04987	up
	WBGene00021872	2260	3345	2465	7712	7772	8166	37.178	51.6659	39.8763	125.2	121.797	138.248	1.04e-32	1.67541	up
	WBGene00021875	121	311	233	44	67	49	3.39964	8.75255	6.52749	1.01276	1.59891	1.23349	9.81e-06	-1.90881	down
	WBGene00021879	1012	2064	1457	3632	4115	4012	25.7121	47.7759	35.8857	90.061	98.7428	101.303	7.65e-13	1.51109	up
	WBGene00021893	177	292	275	104	74	99	2.10979	3.21984	3.24654	1.19011	0.820298	1.18438	3.64e-05	-1.30873	down
	WBGene00021894	80	277	143	75	42	50	2.78845	9.13433	4.90335	2.51869	1.26261	1.71584	0.00370186	-1.44906	down
	WBGene00021931	124	329	177	22	35	55	0.983195	2.41432	1.39613	0.165219	0.251712	0.43026	2.71e-06	-2.3438	down
	WBGene00021950	184	320	271	110	71	83	2.48068	3.96695	3.61182	1.405	0.884183	1.11713	9.45e-06	-1.43728	down
	WBGene00021963	60	147	88	22	10	28	0.682569	1.54592	0.991306	0.233506	0.104899	0.319235	0.000222853	-2.1739	down
	WBGene00021965	73	82	78	205	120	139	3.57556	3.72316	3.75456	9.63637	5.52097	6.86399	0.00173584	1.0955	up
	WBGene00021977	515	604	472	1501	1597	1063	4.06707	4.38922	3.67884	11.3451	11.7984	8.39718	4.07e-13	1.50654	up
	WBGene00021978	152	184	162	553	523	319	1.21154	1.34738	1.27483	4.21166	3.89658	2.54206	1.07e-08	1.60251	up
	WBGene00021979	82	133	57	274	176	187	1.47209	2.20909	1.01347	4.74982	2.97868	3.39578	0.000462131	1.34522	up
	WBGene00022024	68	68	77	0	0	6	2.4518	2.24384	2.74618	0	0	0.202534	9.22e-07	-5.04167	down
	WBGene00022033	121	281	258	99	49	152	3.4171	7.30373	7.19573	2.66637	1.28199	4.28868	0.0306044	-1.01898	down
	WBGene00022047	478	833	785	1301	1710	1426	10.9986	17.658	17.8716	28.6295	36.8186	32.8653	1.01e-07	1.2153	up
	WBGene00022076	344	430	485	1297	926	1279	6.95616	8.01741	9.7032	25.1233	17.536	25.9463	4.87e-16	1.58437	up
	WBGene00022093	132	638	348	176	105	110	4.19076	18.6446	10.9288	5.33267	3.10152	3.48867	0.00362827	-1.37636	down
	WBGene00022096	57	35	12	62	78	104	1.17759	0.666273	0.22666	1.21504	1.50692	2.14692	0.0384269	1.33223	up
	WBGene00022103	484	995	1112	119	34	143	1.19799	2.27009	3.27657	0.281248	0.077057	0.354336	5.62e-12	-3.02436	down
	WBGene00022106	48	114	94	21	21	26	0.547602	1.20419	1.05963	0.229684	0.21683	0.293443	0.00101067	-1.77981	down
	WBGene00022131	178	382	305	662	586	471	4.66953	9.11911	8.21166	16.7902	14.7629	12.6502	7.06e-05	1.11962	up
	WBGene00022155	90	111	151	73	29	31	1.81706	2.06733	3.02329	1.40035	0.550475	0.620964	0.00955823	-1.31156	down
	WBGene00022160	560	767	669	247	208	235	9.05747	11.3315	10.4103	3.75594	3.05325	3.9688	1.77e-13	-1.41598	down
	WBGene00022177	114	146	164	321	422	368	2.52257	2.9553	3.57869	6.77399	8.71406	8.15552	3.37e-08	1.51393	up
	WBGene00022178	1813	3476	2335	6673	9341	7084	23.2443	41.039	29.6115	81.8002	111.993	90.9736	4.15e-15	1.74031	up
	WBGene00022180	164	382	393	77	50	102	1.37936	2.95656	3.26042	0.614824	0.392534	0.856877	3.58e-06	-1.9141	down
	WBGene00022181	262	414	293	480	805	483	4.4433	6.46339	4.91559	7.78146	12.773	8.19869	0.000677655	1.00804	up
	WBGene00022240	83	203	169	58	41	72	0.795483	1.79288	1.60282	0.529331	0.361284	0.690068	0.0043134	-1.28552	down
	WBGene00022271	162	440	327	183	74	158	4.44483	11.1339	8.87282	4.78673	1.88501	4.324	0.0134449	-1.0448	down
	WBGene00022274	317	561	637	23	17	57	2.87517	4.6862	5.7169	0.197435	0.144348	0.518577	7.52e-18	-3.84622	down
	WBGene00022276	5767	7236	6018	11841	14346	13272	195.098	207.985	202.312	383.059	456.86	452.428	2.19e-17	1.17669	up
	WBGene00022283	207	534	462	37	24	52	3.06947	7.31549	6.79143	0.502054	0.329707	0.760948	6.5e-15	-3.28562	down
	WBGene00022287	84	524	421	26	32	65	1.23031	7.08403	6.11198	0.362496	0.436141	0.94721	9.21e-07	-2.91316	down
	WBGene00022324	90	114	89	177	359	314	1.9152	2.23733	1.88131	3.61334	7.1586	6.71449	4.99e-06	1.67173	up
	WBGene00022329	146	140	100	308	338	310	3.1086	2.74388	2.09422	6.26333	6.72659	6.62003	3.3e-07	1.42265	up
	WBGene00022330	86	91	135	171	208	224	1.86801	1.81812	2.91406	3.57398	4.24193	4.89454	0.00176755	1.06686	up
	WBGene00022331	84	99	112	206	218	194	1.95119	2.11814	2.56672	4.58519	4.7425	4.53094	6.37e-05	1.18383	up
	WBGene00022333	42	101	95	164	270	283	0.868185	1.93595	1.97077	3.27952	5.28244	5.93513	3.55e-05	1.73342	up
	WBGene00022334	177	101	116	392	182	340	2.36825	1.23743	1.52837	5.02941	2.27422	4.56686	0.000676018	1.29215	up
	WBGene00022337	76	169	110	203	309	215	1.55968	3.19467	2.23755	3.98685	5.93401	4.43058	0.00159616	1.17968	up
	WBGene00022349	328	224	288	748	341	577	4.54255	2.89358	3.93456	9.94664	4.45765	7.96031	0.000559655	1.06983	up
	WBGene00022391	61	151	157	64	33	60	0.657444	1.52784	1.70653	0.661968	0.324239	0.655758	0.0259991	-1.11588	down
	WBGene00022397	112	134	113	41	48	47	0.876296	0.987498	0.880741	0.30076	0.363943	0.383618	0.00087169	-1.28032	down
	WBGene00022410	1652	2249	2227	537	411	789	32.2879	40.4658	43.044	10.033	7.49825	15.4332	2.65e-13	-1.70531	down
	WBGene00022411	57	81	87	99	190	170	1.22686	1.59648	1.84164	2.02509	3.82527	3.66497	0.00529762	1.16313	up
	WBGene00022415	97	210	187	15	10	33	3.70195	7.37704	7.06141	0.526141	0.326109	1.23334	7.42e-08	-2.96631	down
	WBGene00022445	25	86	68	178	103	80	1.14079	3.65728	3.08888	7.86111	4.41656	3.6642	0.0338873	1.13681	up
	WBGene00022474	452	718	578	1574	1618	1644	7.92054	11.6067	10.0312	26.4094	26.5501	28.8985	6.04e-20	1.59351	up
	WBGene00022484	46	73	64	54	181	116	1.14875	1.69294	1.60597	1.29766	4.28423	2.94143	0.0421019	1.09111	up
	WBGene00022485	64	88	60	82	164	160	1.37964	1.74643	1.28178	1.69224	3.32445	3.47251	0.0140257	1.07402	up
	WBGene00022487	49	101	82	144	153	232	1.08745	2.06758	1.7868	3.05551	3.16901	5.15327	0.000870199	1.31955	up
	WBGene00022490	303	1576	956	2390	3103	2208	8.6296	41.3329	26.9143	65.0892	82.6403	62.9971	0.00920033	1.60216	up
	WBGene00022497	376	844	527	1482	1439	1331	41.2908	85.463	57.2709	155.743	147.896	146.536	6.84e-09	1.41838	up
	WBGene00022504	95	139	103	3	4	12	0.816572	1.10263	0.872096	0.02429	0.027302	0.096114	4.15e-10	-4.02486	down
	WBGene00022505	55	471	380	124	58	64	1.32094	10.2984	8.78069	2.9252	1.43032	1.60665	0.00434294	-1.7489	down
	WBGene00022515	1648	2341	1894	4310	3810	4323	59.6044	77.9863	67.7632	149.078	128.867	156.638	2.02e-20	1.1997	up
	WBGene00022517	362	674	544	23	17	29	3.34549	5.74155	4.9789	0.20205	0.145655	0.25954	2.28e-37	-4.39366	down
	WBGene00022572	7	33	31	274	379	306	0.179617	0.871494	0.881631	7.52731	10.1799	8.81598	8.7e-17	3.90102	up
	WBGene00022574	40	56	16	76	144	86	1.71775	2.24647	0.678606	3.16812	5.90926	3.76747	0.00601914	1.5935	up
	WBGene00022577	84	131	114	6	8	14	1.39814	2.01502	1.88852	0.09088	0.120428	0.225543	1.32e-09	-3.42877	down
	WBGene00022591	223	348	324	143	61	141	6.90288	9.94565	9.94642	4.23026	1.74731	4.35686	0.00053604	-1.26976	down
	WBGene00022593	596	1146	970	2239	2373	2687	5.61624	10.013	9.188	20.2562	21.3242	25.4278	1.83e-13	1.55883	up
	WBGene00022597	48	49	35	180	63	165	3.13245	2.94992	2.28428	11.3452	3.89474	10.8937	0.000476529	1.71906	up
	WBGene00022611	62	155	120	47	12	14	0.818932	1.89551	1.58344	0.598361	0.145375	0.179942	0.00101068	-2.10384	down
	WBGene00022615	197	800	643	278	119	210	2.13816	7.99821	6.90256	2.88555	1.20518	2.28259	0.00328721	-1.3103	down
	WBGene00022627	77	71	57	14	23	20	0.873883	0.740039	0.635814	0.147682	0.243289	0.229022	0.00196189	-1.72717	down
	WBGene00022631	362	562	491	1417	776	921	6.71343	9.5963	8.99109	25.108	13.4432	17.1045	1.93e-07	1.24599	up
	WBGene00022642	4259	11253	5861	17651	26863	23037	80.9113	197.828	110.196	320.545	476.06	439.579	2.7e-05	1.81346	up
	WBGene00022643	210	305	301	809	365	599	2.82268	3.76521	3.99896	10.3925	4.58709	8.05977	2.74e-05	1.2213	up
	WBGene00022644	3773	7697	5048	14534	13734	13534	59.7719	112.262	79.3477	220.051	203.376	214.663	4.2e-14	1.47175	up
	WBGene00022645	10419	17918	12531	31580	30132	29418	185.189	293.191	220.241	536.501	500.661	523.578	8.35e-16	1.28453	up
	WBGene00022665	266	326	306	27	14	29	7.67655	8.63936	8.71031	0.728723	0.354018	0.819245	2.75e-23	-3.57433	down
	WBGene00022670	272	204	202	103	102	103	5.95047	4.10584	4.35862	2.14506	2.0886	2.25814	0.00091612	-1.03499	down
	WBGene00022675	140	325	277	112	64	114	1.11961	2.39971	2.20085	0.859478	0.476417	0.910618	0.00164879	-1.23491	down
	WBGene00022679	4544	4527	6606	22	10	371	57.1291	51.667	80.0989	0.24928	0.121174	4.45445	0.00013217	-5.1783	down
	WBGene00022680	648	920	1139	4	12	50	5.90586	8.4236	10.2039	0.033217	0.098683	0.445461	2.4e-08	-5.23269	down
	WBGene00022683	232	447	333	508	718	689	4.81548	8.5324	6.82386	10.0763	13.9304	14.3216	0.00010878	1.05861	up
	WBGene00022736	249	280	247	552	581	591	3.89649	4.03519	3.82293	8.26235	8.50682	9.2581	2.45e-11	1.26818	up
	WBGene00022789	84	226	298	10	10	32	0.871581	2.17795	3.07945	0.094552	0.095351	0.331334	3.86e-08	-3.41923	down
	WBGene00022813	153	254	213	283	501	393	2.40261	3.69394	3.32099	4.27079	7.39251	6.20529	0.000773701	1.06452	up
	WBGene00022816	1201	1904	1588	718	288	973	3.01246	4.53801	4.04746	1.7569	0.682789	2.47595	0.00075025	-1.13893	down
	WBGene00022847	296	444	399	981	1527	1129	3.47639	4.95883	4.62585	11.138	16.5423	13.5871	9.07e-14	1.8096	up
	WBGene00022848	614	1208	833	3096	3891	2863	7.65359	13.8754	10.2826	36.9353	45.4069	35.7808	4.09e-19	2.02998	up
	WBGene00022858	379	948	923	1392	1726	1233	3.53385	5.74187	5.12784	8.33859	6.24607	5.7989	0.000280612	1.09111	up
	WBGene00022867	177	270	226	315	493	448	3.38345	4.74552	4.27586	5.75574	8.81284	8.58643	0.000273476	1.03426	up
	WBGene00022887	605	351	332	2013	867	1092	12.455	6.64485	6.76377	39.6354	16.6925	22.5148	3.15e-07	1.69784	up
	WBGene00022893	249	446	335	603	754	634	3.98573	6.57913	5.30239	9.24745	11.3019	10.1863	9.41e-06	1.08503	up
	WBGene00023012	64	105	89	130	234	228	17.0024	25.9598	23.6091	33.2885	58.8514	61.503	0.000576415	1.33591	up
	WBGene00023021	118	161	123	344	248	252	5.89312	7.40265	6.09317	16.441	11.5791	12.6161	1.14e-05	1.18262	up
	WBGene00023407	252	202	209	829	425	532	6.84215	5.04598	5.61665	21.5948	10.8227	14.5164	6.16e-08	1.51821	up
	WBGene00023451	272	288	339	840	605	669	3.59283	3.51447	4.43911	10.6374	7.49001	8.87218	3.64e-11	1.3381	up
	WBGene00023485	518	498	437	992	1009	1123	17.2753	15.3131	14.431	31.6675	31.4799	37.5412	2.77e-12	1.21584	up
	WBGene00023489	381	491	388	966	804	866	13.9665	16.5763	14.0699	33.8933	27.6058	31.8343	7.27e-13	1.17967	up
	WBGene00023492	18	23	38	79	52	46	1.00572	0.950043	1.6944	4.12273	2.48701	2.5286	0.0288306	1.26806	up
	WBGene00023503	41	52	31	98	109	94	1.65469	1.89625	1.22367	3.7609	4.09303	3.78986	0.00105145	1.40212	up
	WBGene00043062	237	445	465	548	828	906	3.95813	6.52478	7.75249	8.95036	13.9007	15.9254	0.000180217	1.12816	up
	WBGene00043702	45	224	164	376	448	407	1.37591	6.41015	5.0266	11.1748	13.0256	12.6787	0.00023442	1.6593	up
	WBGene00043980	18	40	49	111	114	159	0.229383	0.461947	0.607829	1.35213	1.35705	2.01975	4.65e-05	1.96984	up
	WBGene00044066	116	67	81	285	78	163	2.32836	1.24435	1.6156	5.49708	1.46745	3.28648	0.0329381	1.06057	up
	WBGene00044070	478	486	459	314	135	165	6.05257	5.69399	5.75386	3.79766	1.58725	2.07347	0.000334886	-1.1217	down
	WBGene00044073	166	284	250	327	542	530	2.62304	4.0757	3.76764	4.75751	7.75286	8.17451	0.00021211	1.13637	up
	WBGene00044080	6277	3424	4811	10814	8098	9505	199.181	100.394	150.741	327.968	240.347	302.235	3.03e-06	1.05605	up
	WBGene00044109	514	857	961	0	0	3	10.4749	16.1063	19.3865	0	0	0.057252	1.09e-26	-9.48151	down
	WBGene00044166	37	51	36	69	79	108	1.51132	1.94932	1.47831	2.73757	3.07141	4.48136	0.0105395	1.16937	up
	WBGene00044176	176	328	263	109	63	141	3.40296	5.84832	5.01805	2.00252	1.12892	2.71822	0.00185409	-1.17574	down
	WBGene00044178	46	17	57	90	94	110	2.99712	1.01544	3.6667	5.57087	5.69254	7.12181	0.0126885	1.38422	up
	WBGene00044206	4	9	17	55	68	113	0.206989	0.518876	1.03585	3.30195	4.76119	8.45335	7.15e-06	3.09996	up
	WBGene00044211	27	76	68	75	178	118	0.322358	0.843959	0.806885	0.857008	2.013	1.42145	0.0180591	1.27369	up
	WBGene00044221	53	75	60	72	144	131	3.49484	4.59123	3.94892	4.58308	8.99166	8.74553	0.0223009	1.02098	up
	WBGene00044241	121	130	70	213	254	149	2.70627	2.67847	1.54476	4.57913	5.34285	3.35484	0.00564206	1.06188	up
	WBGene00044260	53	333	334	51	37	92	1.90702	11.0456	11.898	1.73227	1.23144	3.3071	0.00258936	-1.86235	down
	WBGene00044401	125	137	109	56	36	43	3.03503	3.14489	2.62019	1.30236	0.84685	1.17326	0.000558655	-1.35327	down
	WBGene00044402	44	61	110	76	270	186	0.901656	1.03389	1.85049	1.50391	5.21851	3.84977	0.00897603	1.45119	up
	WBGene00044403	87	122	96	282	207	221	1.94503	2.52094	2.13739	6.05236	4.34537	4.96659	3.06e-06	1.33247	up
	WBGene00044457	116	169	146	435	613	533	2.02847	2.72515	2.52607	7.3002	10.0683	9.38359	1.89e-14	2.00537	up
	WBGene00044468	483	637	715	1442	2122	2171	18.3394	22.2508	26.8549	52.3495	75.348	82.5724	7.25e-15	1.77131	up
	WBGene00044481	369	603	354	1086	1359	983	6.65993	10.0156	6.30826	18.7469	22.9495	17.7705	5.8e-10	1.50486	up
	WBGene00044484	48	61	77	16	8	34	1.24349	1.47741	1.9856	0.392459	0.16468	0.856728	0.0208318	-1.57577	down
	WBGene00044492	44	43	40	115	113	104	1.90948	1.68416	1.66848	4.69802	4.50544	4.47112	0.000117356	1.49795	up
	WBGene00044527	471	707	514	1390	1383	1413	10.5278	14.4448	11.3764	29.5191	28.7669	31.3964	5.1e-17	1.43066	up
	WBGene00044533	131	172	168	8	8	15	1.82669	2.20674	2.30636	0.098109	0.091868	0.202492	6.3e-15	-3.8081	down
	WBGene00044617	125	91	113	17	11	29	1.29101	0.867028	1.15755	0.168171	0.102949	0.291498	5.63e-06	-2.43423	down
	WBGene00044620	123	160	196	31	10	5	2.12211	2.53537	3.34514	0.504835	0.155538	0.083389	8.2e-08	-3.29084	down
	WBGene00044621	1097	1495	1216	45	15	45	16.9483	21.2692	18.5881	0.658859	0.208691	0.683641	2.83e-63	-5.07531	down
	WBGene00044623	925	1171	1193	62	32	71	10.8672	12.5665	13.6593	0.73546	0.338544	0.886494	1.08e-55	-4.21056	down
	WBGene00044630	80	131	126	34	22	65	1.39398	2.10042	2.16088	0.554772	0.355451	1.13038	0.00919089	-1.36193	down
	WBGene00044644	44	64	21	487	725	444	2.11144	2.87231	0.996886	22.6867	33.0726	21.6604	2.04e-22	3.81992	up
	WBGene00044665	327	201	273	633	383	592	15.522	8.77929	12.8339	28.7306	16.9887	28.1781	0.000178807	1.09149	up
	WBGene00044672	119	145	101	318	250	239	2.44659	2.76094	2.04922	6.29132	4.83893	4.94763	5.7e-06	1.25702	up
	WBGene00044676	43	42	53	206	119	144	0.773765	0.688111	0.947313	3.56104	2.00959	2.60217	1.48e-06	1.86228	up
	WBGene00044696	4303	8415	5596	15954	18688	17839	136.256	245.387	175.284	483.045	553.406	565.846	5.38e-17	1.65543	up
	WBGene00044737	1472	1736	1603	4240	3931	4340	47.9229	52.0416	51.599	131.947	119.647	141.499	4.1e-45	1.4933	up
	WBGene00044757	51	64	56	110	99	140	1.24413	1.42696	1.34022	2.57266	2.25009	3.43474	0.00246471	1.14441	up
	WBGene00044773	472	581	463	1070	1000	989	21.2176	24.0854	20.6106	46.0229	42.0718	44.591	2.43e-13	1.12929	up
	WBGene00044811	98	311	182	782	1534	707	2.29532	6.72202	4.21839	17.5992	33.7553	16.6528	3.39e-10	2.51883	up
	WBGene00044898	346	526	425	698	821	1202	7.70835	7.84647	7.26797	10.5711	12.9118	18.4218	2.3e-06	1.19557	up
	WBGene00044901	73	102	89	213	262	291	2.25263	2.90124	2.71705	6.29295	7.57404	9.01575	4.45e-08	1.66173	up
	WBGene00044953	31	47	26	70	104	69	1.29772	1.843	1.0682	2.84483	4.13425	2.94249	0.00679908	1.3601	up
	WBGene00044988	228	221	197	600	503	587	7.64555	6.29294	6.41472	18.3563	15.0544	19.0653	8.47e-14	1.49468	up
	WBGene00045013	53	156	173	122	247	334	1.15497	2.94097	4.14273	2.1121	5.08217	7.7525	0.041774	1.02635	up
	WBGene00045038	5078	3141	4741	11922	7812	11213	143.917	81.9576	132.882	323.001	207.006	318.277	9.72e-10	1.3428	up
	WBGene00045052	77	55	78	218	130	183	3.36871	2.20855	3.39958	9.21986	5.37121	8.1055	0.000109263	1.42919	up
	WBGene00045053	106	116	122	286	248	219	3.96907	3.99733	4.50941	10.4803	8.69382	8.40798	4.34e-06	1.24086	up
	WBGene00045077	83	100	120	44	23	54	0.735295	0.813044	1.04897	0.367264	0.18473	0.479451	0.0111863	-1.22148	down
	WBGene00045212	205	217	163	444	390	333	7.2149	7.0305	5.67036	14.9492	12.8294	11.7413	5.5e-06	1.10753	up
	WBGene00045239	44	117	107	193	154	169	0.486313	1.21148	1.18661	2.07598	1.61378	1.90379	0.00858676	1.07303	up
	WBGene00045245	128	78	116	286	252	302	4.34834	2.43901	3.89045	9.33355	8.03836	10.3345	3.44e-06	1.47944	up
	WBGene00045293	23	27	30	81	63	58	0.520645	0.547017	0.668823	1.74449	1.3254	1.30842	0.00358789	1.44545	up
	WBGene00045305	555	933	960	1565	2093	1692	15.9521	24.7146	27.3155	43.0616	56.3311	48.7679	4.26e-08	1.26036	up
	WBGene00045338	3	28	17	101	80	89	0.059934	0.517563	0.341008	1.95042	1.5171	1.80618	0.000116661	2.63733	up
	WBGene00045379	38	164	84	51	31	32	0.547836	2.16764	1.19876	0.699508	0.405472	0.460534	0.0471212	-1.18843	down
	WBGene00045392	27	24	30	64	64	70	1.43595	1.17059	1.57793	3.296	3.20447	3.76073	0.00464173	1.39843	up
	WBGene00045400	13	33	36	98	95	95	0.55303	1.29159	1.53414	4.06	3.85075	4.11052	0.00016089	1.94072	up
	WBGene00045404	62	48	55	111	101	116	1.4891	1.05487	1.30844	2.55488	2.27206	2.79651	0.00467344	1.09451	up
	WBGene00045416	41	117	70	1516	1759	1888	1.32035	3.46452	2.22129	46.9628	53.2992	61.2774	5.97e-59	4.64164	up
	WBGene00045457	33	94	37	1210	1579	1022	1.21381	3.24291	1.33815	43.4012	55.3973	38.3802	1.46e-41	4.68776	up
	WBGene00045461	45	84	77	190	219	200	1.5547	2.7359	2.71707	6.39001	7.25615	6.99214	1.22e-06	1.69354	up
	WBGene00045468	21	22	22	100	135	104	0.541345	0.536265	0.581481	2.55896	3.3933	2.79554	3.26e-08	2.50415	up
	WBGene00045473	129	95	81	218	189	230	5.3293	3.6022	3.28973	8.59197	7.27204	9.5181	0.000407059	1.16293	up
	WBGene00045488	93	189	130	306	234	228	2.47323	3.72807	3.21114	6.98169	4.62736	5.21388	0.00128172	1.02297	up
	WBGene00045507	1026	1144	927	2482	2516	2325	23.8715	24.5103	21.3213	55.1932	54.7367	54.174	4.51e-23	1.35762	up
	WBGene00045516	60	72	50	147	163	150	1.47557	1.8093	1.28434	3.48364	4.04672	3.86452	2.81e-05	1.45814	up
	WBGene00050875	278	364	296	0	4	7	4.11042	4.94427	4.32741	0	0.055213	0.092102	1.78e-28	-6.28888	down
	WBGene00050943	91	27	41	128	65	159	4.53874	1.23576	1.97702	6.08826	2.97428	7.35997	0.040292	1.21128	up
	WBGene00050946	93	62	68	27	38	28	1.69244	1.033	1.21166	0.459455	0.636376	0.508577	0.0258283	-1.15334	down
	WBGene00050957	158	215	149	353	317	297	3.4552	4.32363	3.22031	7.38619	6.49104	6.50629	4.45e-05	1.00818	up
	WBGene00077490	32	49	48	161	118	106	0.507373	0.720665	0.761103	2.48513	1.7738	1.71288	2.79e-05	1.69108	up
	WBGene00077525	167	243	147	579	598	563	5.21949	6.96596	4.55821	17.3794	17.5357	17.6826	8.43e-14	1.76807	up
	WBGene00077559	24	48	26	57	59	86	1.47254	2.73091	1.54653	3.33543	3.37187	5.30137	0.0275647	1.17564	up
	WBGene00077593	21	65	26	154	350	230	0.405588	1.1429	0.417942	2.52412	6.29638	3.83614	1.54e-08	2.87765	up
	WBGene00077691	68	146	290	0	0	11	1.93769	3.82688	8.18917	0	0	0.298179	0.00437945	-5.40029	down
	WBGene00077770	194	373	277	1100	1179	1017	4.06716	7.19659	5.73378	22.0399	23.1073	21.3567	7.05e-20	2.09709	up
	WBGene00138711	97	93	71	21	0	0	2.40018	2.13609	1.7473	0.497258	0	0	0.00250672	-3.59301	down
	WBGene00164968	100	138	146	485	292	373	1.90696	2.43251	2.75138	8.85302	4.97195	7.16202	1.36e-09	1.68899	up
	WBGene00185092	25	99	97	111	196	158	0.838319	3.02288	3.24088	3.46687	5.90963	5.13604	0.0214996	1.22618	up
	WBGene00189949	36	22	25	75	48	62	2.44023	1.36238	1.65924	4.92059	3.08875	4.27879	0.021406	1.24535	up
	WBGene00189956	16	23	11	58	70	74	0.500517	0.667461	0.347335	1.8013	2.14388	2.51404	0.000157198	2.14203	up
	WBGene00194641	46	47	49	113	74	114	2.67796	2.49773	2.85161	6.35633	4.06716	6.70523	0.00390571	1.18657	up
	WBGene00194674	297	758	636	1143	1028	1090	17.2514	40.5727	36.5536	63.5168	55.8721	63.5006	0.000106281	1.07994	up
	WBGene00194695	43	69	113	246	363	328	1.1984	1.78691	3.1238	6.62648	9.54885	9.26301	4.06e-08	2.18676	up
	WBGene00194713	20	42	15	196	142	110	1.24225	2.44076	0.919395	11.9518	8.49375	7.05555	8.29e-08	2.66689	up
	WBGene00194717	21	56	51	207	251	249	0.745504	1.84174	1.81003	7.08947	8.41975	8.94308	1.43e-10	2.60203	up
	WBGene00195183	34	81	32	108	107	71	1.4236	3.16871	1.30109	4.3699	4.2799	2.98606	0.0323568	1.10021	up
	WBGene00195246	25	25	38	49	49	76	1.10218	1.0416	1.67622	2.10255	2.04794	3.44634	0.046577	1.09358	up
	WBGene00206354	23	56	42	105	109	95	0.95724	2.19221	1.74808	4.29215	4.35914	4.08735	0.0013108	1.48672	up
	WBGene00206485	35	62	30	125	77	72	1.0601	1.90686	0.820678	3.65206	2.15466	2.26206	0.0124607	1.22687	up
	WBGene00219208	116	277	219	44	40	51	2.81871	6.20362	5.26089	1.00314	0.888795	1.23022	6.68e-07	-2.04879	down
	WBGene00219316	473	904	658	2443	2710	2688	6.65226	11.7053	9.1547	32.8531	35.6492	37.8759	2.77e-24	2.07899	up
	WBGene00219422	26	29	19	66	50	78	0.498569	0.518901	0.356962	1.22786	0.913439	1.52802	0.00436514	1.50009	up
	WBGene00220007	14	14	17	51	67	51	2.32592	2.12654	2.79371	8.06902	10.2999	8.43905	0.000514843	2.02808	up
	WBGene00235267	46	45	34	99	42	156	0.957199	0.853807	0.700324	1.97579	0.815161	3.26101	0.0166118	1.3446	up
	WBGene00235268	102	189	175	0	6	20	3.31515	5.6562	5.6251	0	0.164328	0.647891	8.53e-07	-4.0244	down
	WBGene00235270	455	1167	779	85	288	73	9.67916	14.5341	12.2443	5.43116	8.17199	6.08707	6.22e-06	-2.25403	down
	WBGene00235272	68	46	69	154	78	140	1.22724	0.763574	1.22533	2.65648	1.31298	2.52739	0.0111407	1.10956	up
	WBGene00235319	98	41	79	346	54	434	6.09558	2.30117	4.81827	20.6281	3.11406	27.1095	0.00149493	1.99549	up
	WBGene00255426	84	116	93	249	171	251	3.0665	3.88677	3.34204	8.69617	5.8317	9.17811	1.52e-05	1.30722	up
	WBGene00269383	48	104	82	141	140	180	2.36545	4.76146	4.03612	6.74994	6.55198	8.99089	0.00411729	1.10872	up
	WBGene00269434	56	73	69	171	108	167	2.02073	2.4378	2.46892	5.93842	3.65651	6.08545	0.000361464	1.27929	up
	WBGene00270321	49	78	56	1118	800	932	1.06711	1.57911	1.22518	23.7352	16.6022	20.7351	5.13e-70	4.07502	up
	WBGene00271817	46	50	37	125	86	59	2.53166	2.56433	2.02216	6.68749	4.51984	3.31934	0.0175009	1.12671	up
	WBGene00302974	835	1253	1244	367	124	515	14.8473	20.53	21.8976	6.23383	2.05525	9.18005	2.66e-05	-1.62557	down
	WBGene00303011	854	1136	1292	2422	2127	1856	25.643	31.4159	38.3761	69.5389	59.7325	55.8206	1.78e-09	1.0798	up
	WBGene00303364	10	28	12	74	51	51	0.317798	0.821047	0.37474	2.29637	1.55321	1.63999	0.00212748	1.94604	up
	WBGene00305067	54	175	214	42	12	43	1.1827	3.61743	4.84751	0.901596	0.241466	0.94847	0.00101172	-2.08059	down
